# Supplementary material for: Cellular immunophenotyping in human and primate tissues during healthy conditions and Ebola and Nipah infections
Source: JCI Insight. 2025 Apr 17;10(11):e185861. doi: 10.1172/jci.insight.185861 (PMC12220940; doi:10.1172/jci.insight.185861)
Supplement: Supporting data values [file jciinsight-10-185861-s190.xls]

## Sheet: Figures 1A and 1B
umap_1	umap_2	fsom-metaclust-elbow	Species
-2.0733	0.90276	4	AGM
-8.7178	-5.9706	4	AGM
11.986	-1.6618	14	AGM
1.351	-12.588	1	AGM
3.6726	-10.382	6	AGM
-7.3313	-6.5244	4	AGM
-7.8427	-6.0275	4	AGM
-8.9228	0.36819	3	AGM
-9.378	-6.0485	4	AGM
2.3577	-0.83387	5	AGM
-1.8132	10.563	13	AGM
3.7709	-11.811	1	AGM
12.788	-2.8102	15	AGM
-9.1871	-5.186	4	AGM
-6.8051	-0.68236	3	AGM
-8.3637	-6.6913	4	AGM
-7.8745	-6.3585	4	AGM
-4.0714	-1.8218	3	AGM
-9.7552	0.40696	3	AGM
12.067	-1.5989	14	AGM
-7.7117	-3.7583	3	AGM
-6.2883	-3.118	3	AGM
-8.7566	-5.1972	4	AGM
-4.8473	-1.9135	3	AGM
-8.2224	-5.722	4	AGM
-9.0962	-0.67088	3	AGM
-1.1882	-0.76336	9	AGM
-9.3638	-1.0373	3	AGM
-4.6208	-2.4374	3	AGM
-6.891	-0.26451	3	AGM
-1.7516	5.8194	13	AGM
-7.5383	-0.31973	3	AGM
12.235	-2.0749	14	AGM
12.221	-1.9433	14	AGM
-9.1521	-4.7917	4	AGM
-6.5905	-0.38278	3	AGM
-5.6442	-5.6572	9	AGM
-10.494	-3.4792	3	AGM
12.788	-1.4009	14	AGM
2.1093	-0.95626	3	AGM
-9.388	-4.9163	4	AGM
3.9255	-0.9949	5	AGM
-7.0553	-0.095209	3	AGM
-5.6079	-1.827	3	AGM
-6.9549	-0.15469	3	AGM
-5.9124	-3.0578	3	AGM
4.1697	-8.9481	6	AGM
-9.5936	-0.076978	3	AGM
13.204	-1.9564	14	AGM
-9.9635	0.13625	3	AGM
-6.2951	-6.1209	9	AGM
3.2855	-0.65038	5	AGM
-8.7525	-5.7638	4	AGM
-1.7057	10.449	13	AGM
-7.5095	-4.517	4	AGM
12.552	-2.5345	14	AGM
-4.9442	-5.7192	9	AGM
-7.9296	-0.15128	3	AGM
1.5975	-7.6782	6	AGM
-1.898	-0.41875	9	AGM
-8.94	-0.13853	3	AGM
-2.9438	-2.1033	3	AGM
11.957	-1.6144	14	AGM
-10.186	-1.5945	3	AGM
-9.1807	-6.2374	4	AGM
-5.9567	-5.5923	9	AGM
-9.0471	0.71956	3	AGM
-10.147	-0.88803	3	AGM
-5.7375	-2.4228	3	AGM
3.9441	-0.83277	5	AGM
-8.7316	-2.3229	3	AGM
12.989	-1.2637	14	AGM
-9.0274	-1.0733	3	AGM
11.11	-2.3098	14	AGM
-7.1473	0.11639	3	AGM
-8.9724	-0.92089	3	AGM
3.7837	-0.88112	5	AGM
-6.673	0.3035	3	AGM
11.728	1.2471	10	AGM
-7.6821	-1.0034	3	AGM
-5.693	-0.97972	3	AGM
-8.959	-2.7908	4	AGM
-8.059	-5.2348	4	AGM
3.0954	-0.48662	5	AGM
11.669	2.0055	10	AGM
4.0741	-0.90632	5	AGM
-1.9343	10.124	13	AGM
12.393	-1.3701	14	AGM
-8.3156	0.48761	3	AGM
-9.2691	-4.7881	4	AGM
-8.8587	-1.0808	3	AGM
-9.2482	-1.1478	3	AGM
-9.1776	0.51389	3	AGM
-8.7639	0.57966	3	AGM
-8.421	0.22074	3	AGM
-6.5978	-0.45999	3	AGM
1.6809	-12.783	1	AGM
-8.0103	-6.3109	4	AGM
-8.8878	-0.51304	3	AGM
12.237	-1.4865	14	AGM
-9.7543	-0.19768	3	AGM
11.22	1.8427	10	AGM
-6.7843	-1.5758	3	AGM
11.852	1.8624	10	AGM
3.0254	-12.585	1	AGM
11.967	-1.6068	14	AGM
-9.4479	0.72977	3	AGM
8.2873	-9.6159	12	AGM
-6.7939	-6.5576	4	AGM
-9.0478	-0.93992	3	AGM
-9.0169	-2.192	3	AGM
-5.0947	-1.1368	3	AGM
11.705	-1.7742	14	AGM
-8.4544	-6.1432	4	AGM
-1.6249	5.8225	13	AGM
-1.6968	5.9381	13	AGM
-8.6034	-0.34827	3	AGM
-8.2845	-1.1237	3	AGM
13.02	-0.97428	14	AGM
-8.5032	0.60524	3	AGM
13.116	-2.3329	14	AGM
-8.6308	-6.7459	4	AGM
-10.324	-3.3897	3	AGM
-7.9644	-5.9944	4	AGM
-9.1864	-5.7999	4	AGM
-1.659	10.221	13	AGM
3.1905	-0.58106	5	AGM
3.6548	-0.65691	5	AGM
-8.2085	-0.46515	3	AGM
-10.551	-1.1868	3	AGM
0.20046	-8.4423	6	AGM
-9.285	-0.075317	3	AGM
-7.0398	-1.4627	3	AGM
-9.6787	-1.1128	3	AGM
-6.4147	-3.094	3	AGM
-7.5723	0.47459	3	AGM
3.9724	-0.8645	5	AGM
-6.8635	0.38521	3	AGM
-8.6173	0.097624	3	AGM
-2.4146	11.14	13	AGM
3.661	-0.94535	5	AGM
-5.0387	-2.2185	3	AGM
9.0606	-3.6486	14	AGM
-5.7574	-2.8548	3	AGM
8.4356	-10.01	12	AGM
-8.4172	-0.52777	3	AGM
-8.7204	-5.4891	4	AGM
-5.9059	-5.2678	9	AGM
4.0524	-11.984	1	AGM
-8.4341	-2.8151	4	AGM
-10.219	-0.1309	3	AGM
-5.7586	-2.1632	4	AGM
-2.1963	11.045	13	AGM
-2.1645	10.955	13	AGM
2.0451	-9.1017	6	AGM
-9.4732	-0.7671	3	AGM
2.3829	-12.991	1	AGM
-8.1818	0.58167	3	AGM
4.3654	-1.1701	5	AGM
-9.9971	-1.2064	3	AGM
-7.3422	-3.3149	3	AGM
12.725	-1.3925	14	AGM
2.2959	-13.016	1	AGM
-5.6665	-5.5716	9	AGM
-7.0332	-2.6674	3	AGM
11.03	2.0459	10	AGM
-10.311	0.12609	3	AGM
-8.9056	-5.1197	4	AGM
-1.2988	9.2126	13	AGM
-6.2401	-6.4026	9	AGM
12.366	-1.7935	14	AGM
-10.471	-3.3573	3	AGM
-5.9177	-1.6841	3	AGM
-9.6319	-1.0525	3	AGM
-5.3086	-0.38021	3	AGM
-3.2923	-0.72183	3	AGM
-9.8971	-3.7758	3	AGM
3.9749	-0.66075	5	AGM
-9.3002	-5.0241	4	AGM
3.2987	-0.84743	5	AGM
7.948	-8.729	12	AGM
-5.0902	-2.4057	3	AGM
4.2622	-0.90921	5	AGM
1.0382	-11.076	1	AGM
-9.9978	-0.82259	3	AGM
8.6323	-9.5463	12	AGM
11.799	1.9572	10	AGM
-8.7819	-4.5864	4	AGM
3.8983	-8.5066	6	AGM
-4.8751	-1.869	3	AGM
-6.6641	0.14448	3	AGM
-9.4637	0.12767	3	AGM
-5.6689	-0.78453	3	AGM
-9.5421	-0.15778	3	AGM
12.024	-1.6744	14	AGM
8.6451	-9.4019	12	AGM
-7.1247	-2.844	3	AGM
-6.2854	-2.1368	3	AGM
-5.0604	-1.7107	3	AGM
11.598	2.1049	10	AGM
-4.5377	-1.618	3	AGM
-9.0808	-0.079204	3	AGM
-5.4075	-1.7916	3	AGM
-6.3937	-2.1757	3	AGM
11.833	1.7141	10	AGM
-5.3539	-6.4298	9	AGM
-9.8986	-0.49551	3	AGM
11.547	1.9704	10	AGM
1.9125	-13.141	1	AGM
-10.688	-3.4472	3	AGM
-10.177	-0.85273	3	AGM
13.214	-2.1709	14	AGM
-9.0436	-5.8539	4	AGM
-7.5083	-1.9587	3	AGM
-5.6701	-5.3394	9	AGM
-8.8181	-6.0224	4	AGM
-8.9721	-0.1628	3	AGM
13.122	-1.5046	14	AGM
-8.6181	0.36297	3	AGM
12.053	-1.425	14	AGM
11.371	2.1862	10	AGM
-5.3038	-1.3789	3	AGM
-6.4183	-2.4018	3	AGM
-5.8354	-6.0263	9	AGM
-6.1676	-6.5865	9	AGM
-7.7158	-2.5957	3	AGM
12.054	-1.5795	14	AGM
-10.383	-3.5499	3	AGM
12.683	-1.4228	14	AGM
7.6549	-9.0403	12	AGM
-9.6901	0.90795	3	AGM
3.2419	-0.66199	5	AGM
-7.512	-4.4251	4	AGM
12.311	-2.1873	14	AGM
-9.0041	-0.36486	3	AGM
8.6039	-9.4147	12	AGM
-9.2787	-0.61768	3	AGM
-8.5495	1.1479	3	AGM
12.853	-2.9536	15	AGM
-4.8429	-1.5018	3	AGM
-5.4255	-3.2607	3	AGM
-9.0806	-0.45741	3	AGM
-9.1746	-4.8045	4	AGM
-10.016	-4.0876	3	AGM
-8.4412	-5.8345	4	AGM
3.8375	-0.69071	5	AGM
-6.7201	-2.5822	3	AGM
-9.7238	-0.71543	3	AGM
-7.6281	-2.3903	4	AGM
-5.6901	-5.7541	9	AGM
-7.8891	-6.6043	4	AGM
-2.2786	11.154	13	AGM
-7.8257	-4.0735	3	AGM
-7.1237	-1.8491	3	AGM
-4.9916	-4.121	9	AGM
-10.371	-0.23021	3	AGM
-3.8607	-2.0386	3	AGM
-9.3997	-0.89656	3	AGM
2.6517	-0.92652	5	AGM
-0.87256	-1.075	9	AGM
-7.8997	-4.4119	4	AGM
-8.4058	-1.028	3	AGM
-10.38	-3.4547	3	AGM
-4.4014	-6.0958	9	AGM
-5.3358	-0.61107	3	AGM
-7.4007	-0.95603	3	AGM
-3.7926	-2.1238	3	AGM
-6.9727	-0.23915	3	AGM
-3.0622	-0.25346	9	AGM
12.832	-1.191	14	AGM
-8.3238	-6.4714	4	AGM
12.28	-1.4841	14	AGM
-8.6365	-4.9604	4	AGM
3.2484	-0.65829	5	AGM
12.695	-1.3519	14	AGM
12.037	-1.7488	14	AGM
7.6824	-2.7268	14	AGM
-5.864	-1.7812	3	AGM
11.566	0.50772	10	AGM
-5.6114	-5.591	9	AGM
-7.8842	-5.0719	4	AGM
-9.1907	-5.5227	4	AGM
-4.8359	-1.7215	3	AGM
3.7542	-0.76879	5	AGM
12.349	-1.5136	14	AGM
-4.5477	-1.9783	3	AGM
8.4269	-9.6306	12	AGM
-8.7674	-5.8583	4	AGM
-1.4055	-0.42891	9	AGM
12.034	-0.39068	15	AGM
-7.7021	-1.7904	3	AGM
11.907	1.7947	10	AGM
1.6878	-7.1554	6	AGM
-7.559	-0.066709	3	AGM
-2.5437	-0.064715	9	AGM
-6.7387	-0.26492	3	AGM
13.052	-1.6298	14	AGM
-7.8779	-1.5752	3	AGM
-5.4968	-0.57463	3	AGM
-6.5369	-4.1408	4	AGM
-10.034	-6.4012	4	AGM
3.576	-0.89073	5	AGM
11.813	1.7444	10	AGM
-3.6066	-2.944	3	AGM
-6.8477	-0.76594	3	AGM
-5.8706	-2.9903	3	AGM
-5.4804	-1.7354	3	AGM
-2.5468	-0.29566	3	AGM
3.6931	-1.7136	5	AGM
11.163	1.8373	10	AGM
-9.3324	-1.5941	3	AGM
-4.2232	-2.3848	3	AGM
3.9876	-1.0009	5	AGM
-8.3089	-4.4772	4	AGM
2.0511	-12.743	1	AGM
-4.2622	-1.8698	3	AGM
-9.0935	-5.2473	4	AGM
-3.1779	-2.2347	3	AGM
-8.9987	-0.73042	3	AGM
12.783	-1.0881	14	AGM
-6.5564	-2.3362	3	AGM
-8.8344	0.69308	3	AGM
-9.248	-4.5713	3	AGM
-8.4412	-5.4192	4	AGM
-10.491	-3.0088	3	AGM
-8.2207	0.77326	3	AGM
-5.8016	-0.052483	3	AGM
-8.1844	-6.3592	4	AGM
12.95	-0.91486	14	AGM
-7.2091	0.69706	3	AGM
12.484	-2.2693	14	AGM
-8.8448	-5.8608	4	AGM
-5.6137	-1.5065	3	AGM
11.916	-0.70615	15	AGM
-10.124	-0.35197	3	AGM
2.1819	-8.7178	6	AGM
-5.1217	-0.43374	3	AGM
12.054	0.55202	10	AGM
-1.5394	-0.53827	9	AGM
-9.1036	-0.61971	3	AGM
-6.2821	-2.118	4	AGM
-10.054	-1.0738	3	AGM
-8.3303	-5.9223	4	AGM
-8.0481	-6.2166	4	AGM
-9.8363	0.42095	3	AGM
-6.0843	-3.0079	3	AGM
-1.9621	0.76519	4	AGM
-8.4666	-6.2373	4	AGM
-9.3726	-4.9897	4	AGM
-10.49	-1.3658	3	AGM
-8.7647	-5.4511	4	AGM
-9.744	0.067796	3	AGM
-8.6344	1.2786	3	AGM
-4.8305	-2.3261	3	AGM
-9.182	-0.73213	3	AGM
3.2379	-1.4334	5	AGM
12.725	-1.0963	14	AGM
-9.3059	-0.69633	3	AGM
3.6702	-0.4399	5	AGM
-1.7362	7.0578	13	AGM
11.908	-1.7327	14	AGM
-10.564	-1.4404	3	AGM
-5.1045	-2.8166	3	AGM
-9.3496	-4.9344	4	AGM
-10.013	-6.3676	4	AGM
-8.436	0.2087	3	AGM
2.5552	-0.69317	5	AGM
-4.1701	-2.7338	3	AGM
11.885	1.9085	10	AGM
-9.5286	0.4627	3	AGM
-8.313	-0.16784	3	AGM
-5.6785	-5.2593	9	AGM
-7.874	-0.59982	3	AGM
-8.3353	-1.0937	3	AGM
-8.739	-5.8116	4	AGM
-6.7553	-2.9292	3	AGM
3.2556	-1.4867	5	AGM
12.195	-1.7275	14	AGM
0.93821	-8.3889	6	AGM
2.9247	-0.48249	5	AGM
-5.8966	-5.3853	9	AGM
12.858	-1.3091	14	AGM
-9.4052	-0.66791	3	AGM
8.5351	-9.7898	12	AGM
-8.2614	-6.2182	4	AGM
-5.437	-1.107	3	AGM
-6.7369	-2.8249	4	AGM
-1.8975	10.111	13	AGM
-9.3468	0.56943	3	AGM
-7.1067	-0.4218	3	AGM
-4.3462	-2.4542	3	AGM
-6.1435	-2.5303	3	AGM
3.6612	-0.68528	5	AGM
-7.8983	-6.377	4	AGM
-8.4668	-5.4526	4	AGM
-6.2967	-6.2888	9	AGM
3.8731	-0.87058	5	AGM
11.57	2.0283	10	AGM
-7.9889	0.75843	3	AGM
-4.2634	-2.083	3	AGM
-10.531	-3.4422	3	AGM
12.447	-1.1985	14	AGM
8.4601	-10.03	12	AGM
4.1123	-0.81802	5	AGM
-8.7725	-5.3635	4	AGM
-10.549	-1.2537	3	AGM
-2.2034	11.111	13	AGM
-9.7979	-5.6579	4	AGM
-5.9516	-2.983	3	AGM
-8.1749	-6.2637	4	AGM
-9.07	0.78706	3	AGM
-9.0975	-6.1425	4	AGM
2.8654	-0.68407	5	AGM
-7.8424	0.21228	3	AGM
0.14849	-7.8718	6	AGM
4.0341	-1.0409	5	AGM
-1.2718	9.7886	13	AGM
0.55873	-8.3984	6	AGM
2.8863	-0.97822	5	AGM
-6.4688	-5.2868	9	AGM
13.125	-2.406	14	AGM
12.69	-2.1581	14	AGM
12.447	-2.5144	14	AGM
-6.6318	-2.6019	3	AGM
5.7183	-5.369	8	AGM
-8.9626	-2.7972	4	AGM
-8.6857	-5.9347	4	AGM
-9.5954	-0.21749	3	AGM
-9.5612	0.21413	3	AGM
-5.7729	-2.7349	3	AGM
-1.2404	-0.90726	9	AGM
11.876	0.81077	10	AGM
-8.9339	-0.069727	3	AGM
4.0639	-0.86764	5	AGM
-5.0503	-2.4831	3	AGM
-6.2941	-5.9303	9	AGM
-4.5774	-1.8	3	AGM
-10.058	-3.8741	3	AGM
-7.1786	0.016341	3	AGM
-6.2785	-0.34967	3	AGM
-7.0368	-1.9995	3	AGM
2.64	-0.66615	5	AGM
-5.307	-0.29637	3	AGM
-7.4155	0.30349	3	AGM
-5.1018	-5.6777	9	AGM
-5.969	-2.7629	3	AGM
-5.2987	-2.9468	3	AGM
3.2713	-0.67284	5	AGM
-7.7887	-1.6245	3	AGM
-6.0803	-2.2103	3	AGM
-7.216	-6.2819	4	AGM
0.71261	-8.474	6	AGM
-6.3554	-5.6849	9	AGM
-9.0072	-5.6581	4	AGM
-1.699	5.6641	13	AGM
-6.47	-4.4754	4	AGM
11.215	1.9952	10	AGM
-8.6916	1.0218	3	AGM
-7.0548	-5.1841	3	AGM
-8.7002	-6.1857	4	AGM
-1.1464	9.2923	13	AGM
-2.0615	6.3081	13	AGM
-8.803	-1.779	3	AGM
-7.8927	-6.5347	4	AGM
-5.2497	-1.4995	3	AGM
3.15	-0.42969	5	AGM
-6.2553	-0.90165	3	AGM
11.887	-1.2231	15	AGM
-8.6253	-6.1051	4	AGM
-7.5984	0.23572	3	AGM
-8.3002	-4.2705	4	AGM
3.7421	-0.95988	5	AGM
-8.5733	0.50132	3	AGM
12.3	-1.3661	14	AGM
-5.3539	-6.7828	9	AGM
-8.6832	-5.4216	4	AGM
-9.2489	-4.8697	4	AGM
-10.561	-3.4951	3	AGM
-9.361	-0.011431	3	AGM
-8.3186	-5.1042	4	AGM
-8.6501	-5.5974	4	AGM
3.0278	-12.274	1	AGM
-5.5234	-0.99314	3	AGM
-10.126	0.018739	3	AGM
3.3358	-0.84462	5	AGM
-8.7941	-5.3787	4	AGM
-6.2926	-6.4741	9	AGM
-8.8241	-6.285	4	AGM
-8.9632	-5.4235	4	AGM
-5.0515	-2.1973	3	AGM
2.1279	-1.0895	5	AGM
-8.5932	-4.1691	4	AGM
-7.4953	0.57465	3	AGM
-9.8996	0.043129	3	AGM
4.3631	-1.0238	5	AGM
-10.315	-0.87044	3	AGM
3.1806	-0.72688	5	AGM
-8.6411	-6.1222	4	AGM
-8.4444	-4.9905	4	AGM
-10.24	-3.6753	3	AGM
8.4065	-9.5698	12	AGM
-9.0931	-6.6013	4	AGM
-2.6983	10.463	13	AGM
-9.0409	0.095809	3	AGM
-2.1413	0.86778	4	AGM
-2.3435	10.789	13	AGM
-8.1234	-1.9729	4	AGM
-5.2614	-2.7992	3	AGM
-4.5266	-1.659	3	AGM
-8.7924	-5.5038	4	AGM
-0.079205	-8.1062	6	AGM
-7.2821	-2.4537	3	AGM
3.076	-0.57019	5	AGM
4.156	-0.8788	5	AGM
-9.3122	0.41303	3	AGM
0.34211	-8.1204	6	AGM
-8.604	-5.6084	4	AGM
3.0185	-12.323	1	AGM
-8.5439	-5.5851	4	AGM
11.614	2.0763	10	AGM
-8.6593	-1.0836	3	AGM
11.947	-0.40537	15	AGM
-8.3092	-0.76177	3	AGM
-4.77	0.061714	3	AGM
-6.0952	-0.63033	3	AGM
-8.1832	-5.7722	4	AGM
-2.2349	0.77733	4	AGM
-9.2642	-1.7371	3	AGM
-6.1683	-2.5289	3	AGM
12.655	-1.3317	14	AGM
3.067	-0.86191	5	AGM
-10.244	-3.6415	3	AGM
-6.4155	-6.5716	9	AGM
11.767	1.9156	10	AGM
-9.7256	-0.39303	3	AGM
-10.19	-0.29692	3	AGM
11.269	2.0768	10	AGM
3.3714	-1.6947	5	AGM
-10.492	-3.4382	3	AGM
-7.4437	-1.2626	3	AGM
-4.0422	-3.1098	3	AGM
-9.1457	0.071635	3	AGM
-8.0181	-3.1382	3	AGM
-9.0016	-6.1893	4	AGM
-5.1771	-6.1208	9	AGM
-8.3236	-4.897	4	AGM
-9.3097	-3.8959	3	AGM
-9.0147	-4.8589	4	AGM
-9.0551	-5.5007	4	AGM
3.9452	-0.71684	5	AGM
-9.4902	-1.2258	3	AGM
3.4286	-1.2859	5	AGM
-9.9603	-6.0612	4	AGM
-8.3723	-5.8715	4	AGM
12.694	-1.6537	14	AGM
12.322	-2.0349	14	AGM
12.652	-2.6891	14	AGM
-5.9335	-6.5345	9	AGM
-6.1433	-5.3949	4	AGM
3.5958	-0.8651	5	AGM
3.5254	-0.61056	5	AGM
-8.3744	1.0182	3	AGM
-7.3394	0.077973	3	AGM
-1.476	10.03	13	AGM
8.571	-9.4705	12	AGM
11.832	1.1404	10	AGM
12.468	-2.7702	14	AGM
-8.8672	0.3881	3	AGM
-8.8425	-5.6037	4	AGM
13.069	-1.3862	14	AGM
-9.2697	-4.9482	4	AGM
-10.435	-0.25593	3	AGM
-9.8342	0.1645	3	AGM
-1.6807	5.793	13	AGM
12.156	-1.84	14	AGM
-10.499	-3.6406	3	AGM
-2.0275	10.518	13	AGM
-4.2062	-2.2669	3	AGM
-9.6697	-1.7533	3	AGM
-4.4041	-2.2659	3	AGM
-8.6023	0.8404	3	AGM
-1.9906	5.8873	13	AGM
-6.8243	-1.25	3	AGM
-7.5819	0.572	3	AGM
-8.1146	0.27652	3	AGM
-4.8574	-2.0983	3	AGM
-10.124	-0.24953	3	AGM
-7.4263	-1.0898	3	AGM
-10.381	-0.49548	3	AGM
-9.0213	-5.321	4	AGM
0.29854	7.7571	11	AGM
11.796	-1.7163	14	AGM
-1.5907	9.827	3	AGM
-9.2932	-5.6442	4	AGM
-8.5874	-6.3616	4	AGM
-8.532	-5.6688	4	AGM
-6.2394	-6.674	4	AGM
-9.4277	-2.1056	3	AGM
12.96	-1.9939	14	AGM
-8.8226	-5.6369	4	AGM
10.583	-2.4298	14	AGM
-9.8502	-1.2193	3	AGM
-9.0869	-6.3701	4	AGM
-8.1322	0.56656	3	AGM
-9.9353	-3.753	3	AGM
-1.2738	-0.9246	9	AGM
-8.8675	-0.67738	3	AGM
-10.222	-3.8037	3	AGM
-6.3068	-2.9944	3	AGM
-7.3841	0.37917	3	AGM
4.0961	-0.81751	5	AGM
-9.317	-1.3831	3	AGM
-8.823	-4.7294	4	AGM
-4.7306	-2.0123	3	AGM
-9.5367	-2.393	3	AGM
-0.72641	-1.214	9	AGM
-10.423	-3.4106	3	AGM
12.816	-1.6492	14	AGM
-4.9909	-2.1329	3	AGM
-4.6733	-1.1832	3	AGM
-9.5103	-0.85223	3	AGM
-3.504	-2.0169	3	AGM
-4.6851	-2.07	3	AGM
-5.9728	-2.2264	3	AGM
11.154	2.0922	10	AGM
-6.7168	0.58523	3	AGM
-5.6805	-6.0092	9	AGM
-8.2218	-5.3556	4	AGM
11.12	1.8315	10	AGM
-8.8182	-5.6609	4	AGM
-9.2902	0.33149	3	AGM
-8.3627	-0.64273	3	AGM
-8.269	0.39005	3	AGM
-9.9182	-6.0654	4	AGM
-6.3774	-0.7434	3	AGM
-9.3451	-1.4268	3	AGM
-1.2342	-1.3738	9	AGM
-8.6458	-2.105	3	AGM
-7.9976	-4.674	4	AGM
2.8112	-0.65297	5	AGM
2.8036	-0.77499	5	AGM
-5.1472	-1.9978	3	AGM
-1.2001	-0.90806	9	AGM
11.865	0.5651	10	AGM
-10.361	-3.5962	3	AGM
4.1007	-0.83857	5	AGM
-8.2047	-6.3076	4	AGM
-7.8039	0.67298	3	AGM
-7.7338	0.71822	3	AGM
13.142	-1.1845	14	AGM
12.915	-1.0799	14	AGM
-6.6434	-2.0385	3	AGM
-10.458	-0.35373	3	AGM
-7.1354	-2.8017	3	AGM
-9.2411	-0.14219	3	AGM
-5.0256	-6.2744	9	AGM
-9.8887	0.63082	3	AGM
-4.5957	-3.1958	3	AGM
-7.6605	0.10178	3	AGM
-9.7015	-0.66595	3	AGM
-6.6804	-1.7277	3	AGM
-6.8728	-6.6199	4	AGM
0.92142	-8.6349	6	AGM
-7.9979	-6.325	4	AGM
-10.231	-1.1118	3	AGM
-6.2283	-2.2186	3	AGM
3.257	-11.931	1	AGM
-7.1946	-3.7425	3	AGM
0.55578	-3.7414	5	AGM
-8.3048	0.45541	3	AGM
-9.4595	0.55844	3	AGM
-5.8947	-2.3182	3	AGM
-1.5404	-1.0051	9	AGM
-6.4409	-6.6004	4	AGM
12.556	-1.4124	14	AGM
-8.2216	-2.4013	4	AGM
-9.2473	0.54712	3	AGM
-8.0622	-0.62782	3	AGM
1.3777	-10.028	1	AGM
-5.5995	-1.1215	3	AGM
-6.8566	-2.0561	3	AGM
-7.4776	0.37036	3	AGM
-8.7573	-5.9117	4	AGM
-6.6381	-0.50497	3	AGM
-5.4293	-3.0096	3	AGM
11.905	-2.499	14	AGM
-10.363	-0.42909	3	AGM
-4.4389	-2.2682	3	AGM
11.833	1.0894	10	AGM
-3.3517	-1.9943	3	AGM
-10.071	-0.13754	3	AGM
-4.5058	-1.8914	3	AGM
-8.3005	-2.6653	3	AGM
-8.029	-0.24754	3	AGM
13.036	-1.1387	14	AGM
8.2699	-9.7546	12	AGM
-9.0644	-0.39023	3	AGM
12.95	-1.4769	14	AGM
-8.4928	-6.2819	4	AGM
-5.7657	-0.93816	3	AGM
-8.4146	-4.9171	4	AGM
-9.3222	-4.2667	4	AGM
4.2165	-1.061	5	AGM
-2.6479	9.8736	9	AGM
-8.4113	-2.3375	3	AGM
-9.3576	0.26202	3	AGM
3.3799	-1.0974	5	AGM
-8.8525	-6.5858	4	AGM
-9.3979	1.1397	3	AGM
-9.6904	-4.512	3	AGM
-9.0589	-0.44157	3	AGM
-6.2788	-1.6255	3	AGM
-9.8678	-2.178	3	AGM
-10.421	-0.14819	3	AGM
-9.1557	-6.0556	4	AGM
-9.7677	-1.9041	3	AGM
-8.5936	0.66139	3	AGM
12.456	-1.7455	14	AGM
11.746	0.91921	10	AGM
-8.6144	0.18319	3	AGM
-2.1549	-0.54809	9	AGM
12.958	-1.1113	14	AGM
3.7994	-0.87338	5	AGM
3.9401	-0.80079	5	AGM
8.6415	-9.6082	12	AGM
-9.0665	-3.3282	4	AGM
-9.1184	0.7871	3	AGM
-7.0385	-0.84121	3	AGM
-9.2338	-1.5101	3	AGM
-6.405	-2.884	3	AGM
-9.6994	-0.54	3	AGM
-7.7853	-0.050453	3	AGM
-4.4613	-0.77555	3	AGM
11.875	-2.267	14	AGM
-8.6079	0.97915	3	AGM
-6.3653	-6.488	9	AGM
-7.6334	-3.6524	3	AGM
-6.3247	0.07042	3	AGM
-8.4692	-5.3909	4	AGM
-7.9302	-1.3869	3	AGM
0.73389	-3.8715	5	AGM
11.747	1.9635	10	AGM
1.1046	-11.781	1	AGM
-3.3308	-2.0991	3	AGM
-7.7293	0.013787	3	AGM
-8.0714	-0.36829	3	AGM
3.1349	-0.71838	5	AGM
11.437	2.0495	10	AGM
-4.7713	-6.389	9	AGM
-3.7034	-2.4496	3	AGM
2.6318	-0.94762	5	AGM
-5.0108	-1.72	3	AGM
-8.6573	-0.28882	3	AGM
-4.5308	-2.0061	3	AGM
-8.9029	-5.8712	4	AGM
13.014	-1.3192	14	AGM
-9.562	-4.1433	3	AGM
-6.8018	-4.3021	4	AGM
-3.9439	-2.2416	3	AGM
-9.0345	-5.7143	4	AGM
-7.9979	-0.32869	3	AGM
-8.9546	-5.1739	4	AGM
-7.1198	0.21028	3	AGM
-6.2612	-2.0169	4	AGM
-9.5878	-1.9554	3	AGM
11.922	0.94356	10	AGM
-6.4193	-0.50203	3	AGM
12.081	-0.42396	15	AGM
-9.7278	-1.5913	3	AGM
-5.8375	-3.2972	3	AGM
-8.1439	-1.545	3	AGM
-2.0226	-0.32514	9	AGM
-1.1681	-1.0885	9	AGM
-1.442	-0.98399	9	AGM
-9.3397	-0.021886	3	AGM
-6.0371	-2.5847	3	AGM
-7.2515	-3.4085	3	AGM
-6.419	-0.77208	3	AGM
-6.5825	-2.7817	3	AGM
4.1656	-8.5946	6	AGM
-4.7266	-1.3224	3	AGM
-6.9741	0.16065	3	AGM
-5.6914	-2.4757	3	AGM
-2.2843	10.889	13	AGM
3.5464	-0.92246	5	AGM
-9.5497	0.2342	3	AGM
-9.9401	0.55195	3	AGM
-10.348	-3.4705	3	AGM
3.305	-0.76384	5	AGM
-8.9403	-0.46252	3	AGM
12.934	-2.4795	14	AGM
-9.2605	-0.78429	3	AGM
-9.7364	-0.10041	3	AGM
11.863	1.8524	10	AGM
-8.9361	-5.178	4	AGM
-8.711	-0.45647	3	AGM
-9.6697	-6.007	4	AGM
3.9384	-9.3928	6	AGM
-8.9408	-0.62092	3	AGM
-10.288	-0.7961	3	AGM
11.67	-2.1147	14	AGM
-10.295	-0.82074	3	AGM
3.148	-0.62667	5	AGM
-6.0871	-2.9094	3	AGM
-6.9858	-0.90282	3	AGM
2.5732	-0.71938	5	AGM
-7.9372	0.29587	3	AGM
0.32507	7.801	13	AGM
-7.3402	-5.9817	4	AGM
-6.4829	-2.4077	3	AGM
3.1943	-0.85136	5	AGM
-2.3491	0.76191	4	AGM
-7.1816	-0.92303	3	AGM
-5.3822	-6.5111	9	AGM
-7.8652	-5.3376	4	AGM
2.1094	-0.95206	5	AGM
-6.5672	-2.2832	3	AGM
-8.1511	0.67017	3	AGM
-5.049	-2.7967	3	AGM
-9.0199	0.41229	3	AGM
9.774	-2.4071	14	AGM
-8.0138	-1.5507	3	AGM
3.0424	-12.626	1	AGM
11.143	1.2058	5	AGM
12.661	-2.3107	14	AGM
12.161	-1.804	14	AGM
3.0072	-0.52683	5	AGM
-8.2686	-3.1869	4	AGM
-8.3067	0.54376	3	AGM
3.3928	-0.99714	5	AGM
-4.5633	-1.9275	3	AGM
-9.7303	-1.4689	3	AGM
-10.677	-3.5358	3	AGM
-8.3392	-5.6833	4	AGM
-7.6891	-6.2547	4	AGM
12.951	-1.0866	14	AGM
-10.527	-1.5506	3	AGM
-4.7426	-5.4336	9	AGM
-4.1231	-2.0987	3	AGM
-1.2694	-1.0539	9	AGM
13.22	-1.5883	14	AGM
-2.1218	0.86012	4	AGM
-1.7078	5.7065	13	AGM
-4.6798	-6.6121	9	AGM
-9.0921	-5.9445	4	AGM
-6.4321	-5.9533	9	AGM
-8.623	-0.71869	3	AGM
-8.3709	-4.045	3	AGM
-2.1407	0.90203	4	AGM
-8.5548	-0.17373	3	AGM
11.763	2.0465	10	AGM
-5.7295	0.031707	3	AGM
-4.7241	-2.8249	3	AGM
-9.7585	-5.935	4	AGM
-6.3655	-2.3404	3	AGM
-8.7216	0.015402	3	AGM
-1.5256	5.994	13	AGM
2.7199	-0.72153	5	AGM
-6.2688	-2.8588	3	AGM
-1.197	-0.7633	9	AGM
-9.1999	-0.88817	3	AGM
-1.3478	-0.85351	9	AGM
-10.171	-0.62779	3	AGM
2.1662	-13.159	1	AGM
-7.0246	0.14456	3	AGM
3.8514	-0.79716	5	AGM
-10.09	-6.4398	4	AGM
-5.7252	-2.3395	3	AGM
12.803	-1.7252	14	AGM
-7.9114	-5.7871	4	AGM
-9.8609	-0.68083	3	AGM
-8.1265	0.8235	3	AGM
-1.608	-0.74968	9	AGM
11.306	2.2275	10	AGM
-8.0676	-6.2375	4	AGM
-4.7881	-1.8384	3	AGM
12.413	-1.7224	14	AGM
-5.115	-5.9697	9	AGM
11.8	1.9341	10	AGM
-5.4198	-6.7566	9	AGM
-5.1571	-2.5503	3	AGM
3.3235	-1.3007	5	AGM
-5.7076	-6.5579	9	AGM
-5.8612	-6.8321	9	AGM
-5.5316	-6.6659	9	AGM
-5.2247	-3.149	3	AGM
-8.1395	1.0453	3	AGM
-6.7724	-2.7172	3	AGM
12.106	-1.7784	14	AGM
-8.2421	-6.1117	4	AGM
12.069	-1.9806	14	AGM
-6.7106	-0.19103	3	AGM
-8.7503	-0.51859	3	AGM
-9.6244	-2.4012	3	AGM
-6.5806	-0.056288	3	AGM
4.1533	-0.93199	5	AGM
-3.6328	-2.009	3	AGM
-7.1883	0.6053	3	AGM
8.3852	-9.055	12	AGM
2.4454	-8.1722	6	AGM
-4.3942	-1.9379	3	AGM
-7.2472	-1.525	3	AGM
11.84	1.7913	10	AGM
-9.1762	0.67389	3	AGM
10.038	-2.6128	14	AGM
-9.2754	-1.3569	3	AGM
-7.6505	-3.2629	3	AGM
-7.9348	-1.1579	3	AGM
12.828	-1.4501	14	AGM
-2.1943	6.0941	13	AGM
12.516	-1.1427	14	AGM
-6.0902	-2.4242	3	AGM
11.877	1.429	10	AGM
12.586	-2.5703	14	AGM
-8.7112	-5.2194	4	AGM
-9.0344	0.55834	3	AGM
4.2584	-0.98105	5	AGM
-6.4774	-0.60086	3	AGM
3.7231	-0.81573	5	AGM
10.907	-2.299	14	AGM
-5.7699	-6.1996	9	AGM
3.4044	-0.91441	5	AGM
3.8609	-0.89583	5	AGM
-8.579	0.10451	3	AGM
-8.1702	-2.7138	3	AGM
2.3879	-12.081	1	AGM
-1.3104	-0.7699	9	AGM
-6.6965	-2.8763	3	AGM
-9.7365	-2.1056	3	AGM
-4.7995	-5.36	9	AGM
-8.9086	-5.8112	4	AGM
-8.1636	-0.20928	3	AGM
-8.3295	0.54075	3	AGM
11.348	1.6716	10	AGM
-4.8902	-2.5359	3	AGM
-3.6253	-2.0837	3	AGM
-8.9238	-6.3593	4	AGM
-6.0466	-2.9278	3	AGM
-5.445	-5.5414	9	AGM
-6.444	-2.5503	3	AGM
-8.5753	-6.5754	4	AGM
-8.8668	-5.9488	4	AGM
12.772	-1.5632	14	AGM
3.341	-0.74562	5	AGM
-9.8099	-0.98314	3	AGM
-6.578	-4.3327	4	AGM
-8.0096	-6.2806	4	AGM
-9.423	-5.4559	9	AGM
3.0859	-0.81063	5	AGM
12.085	-1.4811	14	AGM
-9.5017	-0.99547	3	AGM
-5.6597	-2.651	3	AGM
-5.2673	-0.019536	3	AGM
-9.4228	-5.0785	4	AGM
-5.1992	-3.0856	3	AGM
-8.8877	-0.77589	3	AGM
3.9724	-1.0454	5	AGM
-7.0067	0.38314	3	AGM
-8.1479	-4.3012	4	AGM
-5.246	-6.502	9	AGM
8.406	-9.7879	12	AGM
-8.17	-3.6433	4	AGM
-2.2094	10.918	13	AGM
-8.1679	0.080136	3	AGM
8.3956	-9.7484	12	AGM
-9.0722	-6.1628	4	AGM
2.8823	-0.69716	5	AGM
-7.0517	-0.92221	3	AGM
-5.7978	-5.5747	9	AGM
-3.6152	-0.71942	3	AGM
-10.443	-0.66192	3	AGM
-4.4598	-0.89201	3	AGM
8.5361	-9.6406	12	AGM
-9.3339	0.60172	3	AGM
-4.1439	-2.3674	3	AGM
-9.851	-1.8965	3	AGM
-8.8783	-0.5467	3	AGM
-7.8955	0.15665	3	AGM
-6.9096	-2.4947	3	AGM
8.4833	-9.4546	12	AGM
-9.7787	-0.68932	3	AGM
-6.7336	-5.78	9	AGM
-5.8505	-2.7657	3	AGM
-7.4262	-1.3424	3	AGM
-6.2946	-5.379	9	AGM
-9.9522	-1.5769	3	AGM
-9.2895	-5.0376	4	AGM
-9.3975	0.3919	3	AGM
-1.845	0.74921	4	AGM
-8.9538	-5.9056	4	AGM
3.8716	-0.98522	5	AGM
-5.8226	-0.039738	3	AGM
4.365	-1.1143	5	AGM
-6.0471	-3.1567	3	AGM
-3.1228	-2.5083	3	AGM
-6.8693	-1.644	3	AGM
-2.3083	0.72029	4	AGM
-8.7664	-6.1024	4	AGM
5.7605	-5.3085	8	AGM
-9.2702	0.68034	3	AGM
-9.0557	-5.4289	4	AGM
-9.6552	-1.1201	3	AGM
-7.1291	-6.4915	4	AGM
11.559	2.0809	10	AGM
-3.6643	-2.3879	3	AGM
4.1242	-1.0356	5	AGM
11.14	-2.6839	14	AGM
-9.1459	0.91671	3	AGM
-8.3264	-4.6825	4	AGM
-5.2481	-0.7335	3	AGM
0.17132	-8.0862	6	AGM
8.5315	-9.1764	12	AGM
0.83465	-3.99	5	AGM
-8.4843	0.49963	3	AGM
-7.8159	-0.21367	3	AGM
-4.0529	-2.4497	3	AGM
-9.8246	-4.2005	3	AGM
-8.3784	-4.6332	4	AGM
0.72081	-8.6594	6	AGM
-9.6705	-5.6497	4	AGM
-8.1773	0.34432	3	AGM
-5.4773	-2.9176	3	AGM
3.969	-0.93065	5	AGM
-7.5446	-6.3353	4	AGM
-9.451	-4.62	4	AGM
-8.4369	1.0755	3	AGM
8.4648	-9.9107	12	AGM
3.0216	-0.86413	5	AGM
-8.344	0.61762	3	AGM
-7.151	-3.0191	3	AGM
-6.3055	-6.2929	9	AGM
-6.4467	-4.6853	3	AGM
-2.1195	1.0022	4	AGM
-5.9388	-6.2227	9	AGM
-5.0447	-0.96749	3	AGM
-8.9378	-6.2331	4	AGM
-10.261	-3.4979	3	AGM
-7.072	-6.5246	4	AGM
-10.026	-1.462	3	AGM
-10.398	-1.5411	3	AGM
-7.9427	-2.7261	3	AGM
12.718	-2.5803	14	AGM
-1.37	-0.76554	9	AGM
-8.9184	0.23557	3	AGM
4.2213	-1.0002	5	AGM
-8.9092	-0.29035	3	AGM
10.269	-2.6092	14	AGM
-5.7536	-3.2285	3	AGM
-8.704	0.38827	3	AGM
-7.1894	-0.45207	3	AGM
-2.1119	0.92374	4	AGM
-5.3494	-1.8969	3	AGM
-4.411	-1.8912	3	AGM
-9.0322	0.16459	3	AGM
-5.876	-2.9646	3	AGM
-8.8765	0.36918	3	AGM
-8.0841	-0.49379	3	AGM
-7.3188	-0.62958	3	AGM
2.4736	-0.91307	5	AGM
-4.7252	-1.0705	3	AGM
13.121	-1.3164	14	AGM
-2.7825	0.55114	4	AGM
-2.1808	0.86804	4	AGM
3.8552	-0.63408	5	AGM
-5.6898	-6.6803	9	AGM
3.1798	-1.3026	5	AGM
-8.4616	-6.3951	4	AGM
-2.089	-0.29476	9	AGM
-10.073	-6.5457	4	AGM
-5.0937	-6.7687	9	AGM
-8.7928	-6.0946	4	AGM
12.05	0.16315	15	AGM
-6.1148	-3.1717	3	AGM
-7.1492	-2.1549	3	AGM
-1.9077	6.0224	13	AGM
12.59	-1.955	14	AGM
-5.8104	-1.7292	3	AGM
-3.1476	-2.1745	3	AGM
-7.4496	-4.3561	4	AGM
-1.9033	-0.41321	9	AGM
-9.8909	-0.53575	3	AGM
-8.7201	-6.2409	4	AGM
3.4751	-0.6707	5	AGM
-9.0921	-5.3647	4	AGM
-3.3436	-2.141	3	AGM
-8.9637	0.079286	3	AGM
-5.7466	-2.578	3	AGM
-5.3924	-2.6026	3	AGM
-10.261	-0.23869	3	AGM
12.024	-0.55072	15	AGM
-9.2247	-4.9717	4	AGM
-5.0761	-1.6782	3	AGM
-9.0186	0.65615	3	AGM
-1.6208	5.7526	13	AGM
-7.8051	-6.6692	4	AGM
-5.9566	-3.1521	3	AGM
-4.8904	-3.2458	3	AGM
8.4696	-9.8689	12	AGM
3.3804	-1.5141	5	AGM
-9.8046	-4.2337	3	AGM
10.448	-2.5354	14	AGM
-4.9428	-5.3562	9	AGM
-8.9182	-5.4787	4	AGM
13.001	-2.6304	14	AGM
-7.617	0.64832	3	AGM
-8.4883	-5.6248	4	AGM
4.0989	-0.99665	5	AGM
10.562	2.0643	10	AGM
-7.5738	-4.7962	4	AGM
3.4718	-0.70175	5	AGM
-4.3881	-1.979	3	AGM
-5.0103	-6.8224	9	AGM
-6.3503	-2.1752	3	AGM
12.719	-1.0092	14	AGM
12.443	-1.5882	14	AGM
-6.9286	-1.9633	3	AGM
-7.9044	-5.8857	4	AGM
-1.938	-0.66531	9	AGM
-8.4183	0.98852	3	AGM
-10.005	0.43215	3	AGM
12.409	-1.7513	14	AGM
-9.6825	-2.5444	3	AGM
-5.2013	-2.2897	3	AGM
-6.4067	-1.567	3	AGM
11.735	-1.0282	15	AGM
-6.8579	0.4015	3	AGM
-5.7256	-2.8201	3	AGM
2.6839	-0.91678	5	AGM
12.84	-1.1043	14	AGM
-8.1875	-4.6745	4	AGM
12.772	-1.8276	14	AGM
4.1686	-8.6722	6	AGM
-8.2596	-4.391	4	AGM
-2.6272	9.8379	13	AGM
-9.9493	-0.042822	3	AGM
-3.7751	-1.2731	3	AGM
-3.9509	-2.3094	3	AGM
4.1786	-1.0788	5	AGM
12.932	-2.7349	14	AGM
-8.6198	-6.3175	4	AGM
-4.642	-5.9958	9	AGM
-2.2067	0.96477	4	AGM
-9.1259	-5.7994	4	AGM
-6.5392	-3.6733	3	AGM
-2.4112	11.137	13	AGM
10.897	-2.7174	14	AGM
-10.251	-1.2453	3	AGM
-9.1289	-5.5128	4	AGM
-7.9844	-0.56111	3	AGM
-8.8411	-2.6023	3	AGM
-1.9874	10.391	13	AGM
-6.6873	-0.11173	3	AGM
-9.4637	0.30491	3	AGM
-8.7599	-6.1147	4	AGM
-9.9785	-1.1826	3	AGM
-8.2014	-3.5852	4	AGM
-10.472	-3.2243	3	AGM
-9.934	-6.1504	4	AGM
-6.7557	-0.12669	3	AGM
-10.022	-0.090524	3	AGM
-9.0488	0.43422	3	AGM
-10.129	-2.1165	3	AGM
11.872	1.8889	10	AGM
11.877	1.8547	10	AGM
13.005	-1.2346	14	AGM
12.216	-1.7878	14	AGM
-6.7716	0.6175	3	AGM
11.81	1.6149	10	AGM
-7.3688	-0.4303	3	AGM
3.1011	-0.68941	5	AGM
-8.3996	-6.0259	4	AGM
-8.1425	0.38215	3	AGM
-7.2758	-6.4808	4	AGM
-10.054	-6.3618	4	AGM
3.3099	-0.81952	5	AGM
-1.2726	-0.85066	9	AGM
-2.2145	0.88306	4	AGM
-1.8186	0.88995	4	AGM
11.689	2.1015	10	AGM
-4.9814	-2.1069	3	AGM
-9.0276	-5.2086	4	AGM
3.1224	-0.79276	5	AGM
-8.8831	-4.9162	4	AGM
-9.9759	-1.5792	3	AGM
-8.4296	-0.24818	3	AGM
-5.5433	-1.1747	3	AGM
-7.294	-1.2926	3	AGM
-6.1154	-1.0298	3	AGM
4.1336	-0.81569	5	AGM
2.9887	-12.554	1	AGM
-6.0713	-2.5483	3	AGM
-7.7937	-0.44053	3	AGM
-9.2087	-2.4873	3	AGM
-4.5905	-3.4468	3	AGM
-9.1548	-5.8661	4	AGM
-6.0166	-2.3766	3	AGM
10.677	1.9887	10	AGM
11.757	1.787	10	AGM
-8.005	0.11038	3	AGM
-7.7989	-0.17245	3	AGM
-9.411	0.89328	3	AGM
-6.2224	-0.50984	3	AGM
-6.5971	-5.4135	9	AGM
-7.142	-6.3571	9	AGM
-9.915	0.56345	3	AGM
-3.4541	-3.2768	3	AGM
-8.3361	-2.2569	3	AGM
-6.9243	-4.6676	4	AGM
-4.5159	-1.9183	3	AGM
-9.1008	-5.2882	4	AGM
2.9349	-0.82141	5	AGM
-7.1977	-0.68469	3	AGM
-8.2341	-0.86946	3	AGM
-6.394	-0.50402	3	AGM
-6.2125	-2.2522	3	AGM
8.0458	-9.5258	12	AGM
-4.6735	-1.4122	3	AGM
-8.5624	0.11302	3	AGM
-8.6457	-6.0576	4	AGM
-10.035	-0.5137	3	AGM
-9.3859	-4.6001	4	AGM
-8.8504	-6.1729	4	AGM
3.1707	-1.7188	5	AGM
-7.9843	0.10434	3	AGM
12.89	-2.5663	14	AGM
-10.2	0.2978	3	AGM
-7.8955	-4.1265	3	AGM
-2.2502	10.954	13	AGM
-1.517	5.0649	13	AGM
12.363	-1.7766	14	AGM
-5.4567	-5.7947	9	AGM
-0.8155	-1.0457	9	AGM
12.728	-2.386	14	AGM
-9.9438	-1.488	3	AGM
-9.7219	-0.27239	3	AGM
3.398	-0.82441	5	AGM
-5.5847	-2.9762	3	AGM
-9.3619	0.038536	3	AGM
-5.7811	-2.1148	3	AGM
-6.1415	0.13317	3	AGM
-8.7747	-0.19349	3	AGM
10.317	1.4951	10	AGM
-2.0062	6.3796	13	AGM
-6.2958	-6.5466	9	AGM
11.457	-2.2676	14	AGM
12.834	-1.5052	14	AGM
-8.7616	-1.1286	3	AGM
-7.7169	-1.1919	3	AGM
-7.6991	-0.73429	3	AGM
-8.7774	-0.28077	3	AGM
-9.3307	-0.74238	3	AGM
-10.123	-6.5535	4	AGM
-9.5121	-0.39298	3	AGM
-8.4577	-5.3289	4	AGM
-9.7742	0.1429	3	AGM
-9.112	-4.7266	4	AGM
-8.6498	0.55942	3	AGM
-7.8291	-5.6305	4	AGM
4.4112	-1.1423	5	AGM
-9.6014	-0.20717	3	AGM
-6.3399	-2.3984	4	AGM
-6.6206	-2.7118	3	AGM
11.345	2.1112	10	AGM
11.157	0.6231	10	AGM
-5.2329	-6.6166	9	AGM
-5.6133	-3.1334	3	AGM
-5.8377	-6.8628	9	AGM
-6.4761	-6.409	9	AGM
12.991	-1.3485	14	AGM
-1.6032	10.109	13	AGM
-5.6915	-6.783	9	AGM
-9.6033	-6.0095	4	AGM
-1.3688	-0.85512	9	AGM
12.167	-0.54669	15	AGM
-4.7375	-0.68181	3	AGM
-8.1824	-5.9041	4	AGM
2.5862	-0.54038	3	AGM
-7.8447	-1.5263	3	AGM
-9.5619	1.0728	3	AGM
-8.0699	-4.9081	4	AGM
-9.4671	0.41885	3	AGM
-4.3247	-2.1047	3	AGM
-0.089125	-10.21	1	AGM
11.467	1.9162	10	AGM
-9.8012	-4.0183	3	AGM
-8.2682	-4.5872	4	AGM
-10.296	-0.68038	3	AGM
-8.3642	-0.044259	3	AGM
-1.6056	-0.80908	9	AGM
-8.5375	-1.6085	3	AGM
-4.3779	-2.0135	3	AGM
-8.3818	-0.29811	3	AGM
-5.5833	-2.0497	3	AGM
-7.5634	-1.1527	3	AGM
-6.7782	-0.2473	3	AGM
-6.1844	-2.1852	3	AGM
3.8803	-0.78878	5	AGM
-8.9938	1.1464	3	AGM
-10.482	-1.4696	3	AGM
-1.3354	9.473	13	AGM
-8.3649	-5.9156	4	AGM
-10.039	-1.2921	3	AGM
-9.3696	-0.86222	3	AGM
0.89499	-8.6335	6	AGM
12.677	-1.2392	14	AGM
-0.065492	-8.3633	6	AGM
-5.146	-6.6267	9	AGM
3.0092	-12.349	1	AGM
-6.5066	-2.2682	3	AGM
-8.9406	-5.7435	4	AGM
4.1416	-1.0287	5	AGM
-8.447	0.09213	3	AGM
-6.0149	-1.2147	3	AGM
-10.37	-1.453	3	AGM
-5.7726	-6.1255	9	AGM
-9.2063	-0.96509	3	AGM
-5.4476	-2.3208	3	AGM
3.1142	-1.5339	5	AGM
3.5959	-0.68867	5	AGM
12.583	-2.261	14	AGM
-4.7058	-2.9481	3	AGM
-9.6399	0.29299	3	AGM
-5.7843	-0.22166	3	AGM
-8.7429	-0.61071	3	AGM
-10.086	-6.3793	4	AGM
-6.3279	-6.2272	9	AGM
-10.462	-1.549	3	AGM
-6.4741	-6.0739	4	AGM
-6.4421	-0.90002	3	AGM
-9.0692	-1.6838	3	AGM
-5.4369	-2.5622	3	AGM
2.1627	-0.81927	5	AGM
-6.5262	-1.4145	3	AGM
3.2489	-0.41287	5	AGM
-9.2899	-2.6955	3	AGM
-2.0867	0.94328	4	AGM
10.676	-2.6154	14	AGM
-7.1091	-6.0408	4	AGM
-10.697	-0.34524	3	AGM
3.2907	-0.5031	5	AGM
7.7762	-2.8346	14	AGM
-9.4921	-0.56636	3	AGM
2.9832	-0.47025	5	AGM
-8.5132	-6.1439	4	AGM
0.20924	-8.0189	6	AGM
-6.5684	-2.1444	3	AGM
-6.5632	0.17162	3	AGM
-5.8918	-1.8974	3	AGM
-10.366	-3.0373	3	AGM
-8.0984	-0.19308	3	AGM
0.087611	-4.0917	4	AGM
12.255	0.2618	15	AGM
12.448	-1.3109	14	AGM
-5.386	-2.8981	3	AGM
-10.129	-0.86544	3	AGM
-9.2246	-0.17692	3	AGM
-5.8701	-5.6756	9	AGM
-8.0354	-4.9714	4	AGM
2.2109	-0.917	5	AGM
12.236	-1.9754	14	AGM
-8.3426	-0.33914	3	AGM
11.574	1.2209	10	AGM
8.4103	-9.2959	12	AGM
-3.0212	-1.7421	7	AGM
-7.7872	-5.5291	4	AGM
-8.3187	-5.5542	4	AGM
-5.7396	-2.7787	3	AGM
3.7275	-0.84019	3	AGM
-2.0138	5.533	4	AGM
4.2229	-9.2059	6	AGM
-6.7163	-0.43667	3	AGM
11.802	-2.0148	14	AGM
-9.6347	0.66831	3	AGM
12.983	-2.149	14	AGM
-6.6111	-0.25659	3	AGM
3.6222	-0.55721	5	AGM
-9.2195	-5.1275	4	AGM
-9.3554	-1.1853	3	AGM
-9.5053	-1.1075	3	AGM
12.752	-1.1353	14	AGM
-7.8512	-5.549	4	AGM
4.3256	-1.0016	5	AGM
-5.5918	-3.2587	3	AGM
-8.4025	0.88354	3	AGM
13.027	-1.1376	14	AGM
-8.8888	-6.4427	4	AGM
-9.7688	-6.1399	4	AGM
-5.0214	-2.6552	3	AGM
-7.7521	0.16641	3	AGM
11.987	-1.7473	14	AGM
-4.3475	-1.6567	3	AGM
-6.3782	-3.4674	3	AGM
-5.3675	-1.6963	3	AGM
8.5339	-9.6535	12	AGM
11.936	-1.2382	15	AGM
-5.6691	-2.8285	3	AGM
-4.6566	-2.775	3	AGM
-7.8494	-6.5634	4	AGM
12.178	-0.046938	15	AGM
-7.6816	-4.4546	4	AGM
-7.804	0.49407	3	AGM
-8.8938	-6.1103	4	AGM
12.337	-2.5132	14	AGM
-3.6946	-4.4227	5	AGM
-6.4608	-1.1731	3	AGM
10.518	-2.8805	14	AGM
12.974	-1.3624	14	AGM
-2.6861	10.288	13	AGM
-1.4206	4.9048	9	AGM
-4.0022	-1.8989	3	AGM
-4.8623	-5.3468	9	AGM
-2.8976	0.18991	9	AGM
-3.0675	0.4088	3	AGM
-9.5111	0.01007	3	AGM
-2.5328	11.23	13	AGM
4.1717	-1.1657	5	AGM
-7.2722	-6.3792	4	AGM
-8.5713	-0.78764	3	AGM
1.2737	-7.4294	6	AGM
-10.202	-0.40717	3	AGM
-5.5602	-6.7729	9	AGM
3.2	-0.70379	5	AGM
-9.272	-1.4618	3	AGM
-9.1781	0.039895	3	AGM
-7.877	-5.209	4	AGM
-8.8016	-5.1316	4	AGM
-0.73082	-1.2971	9	AGM
-5.8099	-3.5635	3	AGM
-9.8519	-0.96682	3	AGM
-9.2099	-0.40306	3	AGM
-10.131	-6.5608	4	AGM
5.6745	-5.3755	8	AGM
0.79511	-7.2325	6	AGM
-8.7652	-4.4021	4	AGM
-6.7016	2.4946	3	AGM
-8.6852	-0.30875	3	AGM
4.2826	-1.1065	5	AGM
8.519	-9.9253	12	AGM
-9.2335	-5.8064	4	AGM
-8.1458	-4.433	4	AGM
-4.7385	-6.7846	9	AGM
10.849	2.0742	10	AGM
-2.977	0.60727	4	AGM
-5.4028	-3.2616	3	AGM
11.796	-2.326	14	AGM
4.4937	-1.1656	5	AGM
12.851	-1.1636	14	AGM
4.223	-0.96693	5	AGM
-6.3709	-0.36611	3	AGM
-8.9283	0.20438	3	AGM
12.064	-1.5449	14	AGM
-5.4812	-5.9747	9	AGM
-10.333	-3.523	3	AGM
3.302	-12.477	1	AGM
-6.7828	0.58906	3	AGM
-8.7394	0.97487	3	AGM
-10.471	-0.61805	3	AGM
12.182	-1.6365	14	AGM
-9.9679	-0.77804	3	AGM
-6.9304	-6.2607	4	AGM
-4.0918	-6.0616	9	AGM
-1.0683	-0.9672	9	AGM
-2.1579	11.068	13	AGM
-5.9165	-2.1337	3	AGM
-4.3733	-2.7833	3	AGM
12.482	-1.6729	14	AGM
-8.2303	-6.5234	4	AGM
-6.4391	-3.6246	3	AGM
-8.3119	-4.8856	4	AGM
1.7463	-12.733	1	AGM
2.5614	-0.55904	5	AGM
-8.0533	-4.8341	4	AGM
-9.9622	-2.0107	3	AGM
2.6913	-13.101	1	AGM
-6.2081	-0.25284	3	AGM
10.357	-2.4225	14	AGM
-8.0364	-5.1999	4	AGM
12.325	-1.9675	14	AGM
7.8859	-2.8166	14	AGM
-6.7575	-6.5021	4	AGM
-1.5897	9.5234	13	AGM
1.9743	-13.65	1	AGM
-4.6438	-5.6711	9	AGM
5.6421	-5.5496	8	AGM
-2.5487	0.56141	4	AGM
-5.2398	-1.446	3	AGM
-8.5896	-0.85336	3	AGM
-6.6414	-1.5589	3	AGM
12.669	-1.2155	14	AGM
-9.1637	0.31416	3	AGM
-6.6914	-1.1876	3	AGM
-8.6382	-6.0519	4	AGM
-8.3598	0.9728	3	AGM
13.184	-1.2521	14	AGM
-8.839	-1.1939	3	AGM
-6.5624	-2.492	3	AGM
-9.2611	-0.088129	3	AGM
-8.7654	-5.9403	4	AGM
8.2947	-9.7106	12	AGM
11.872	1.9113	10	AGM
-4.6797	-1.4576	3	AGM
-5.2058	-5.4201	9	AGM
-10.08	-1.5322	3	AGM
-8.6313	-1.4261	3	AGM
-8.4515	-6.0677	4	AGM
-4.7769	-1.3284	3	AGM
-7.5827	-3.6798	3	AGM
-8.2189	-0.28595	3	AGM
-8.9204	-6.2457	4	AGM
-2.422	-0.8081	7	AGM
-6.2687	-2.9388	3	AGM
-6.0521	-1.9248	3	AGM
-7.7828	-5.7379	4	AGM
1.1227	-8.4838	6	AGM
-8.4205	-4.3198	4	AGM
-7.1966	0.39532	3	AGM
-8.3579	-0.71719	3	AGM
-9.2631	-5.3697	4	AGM
-10.613	-0.58971	3	AGM
2.4206	-0.64046	5	AGM
-4.8006	-2.066	3	AGM
11.286	2.2338	10	AGM
-10.219	-0.52806	3	AGM
-8.3968	-5.8504	4	AGM
4.2327	-1.2846	5	AGM
-0.97953	-0.9507	9	AGM
-8.4959	-5.09	4	AGM
-9.3991	-0.13487	3	AGM
-8.1886	-2.9896	3	AGM
-6.8506	-0.077175	3	AGM
11.897	1.8955	10	AGM
-7.9486	-4.9226	4	AGM
-9.4575	-0.74195	3	AGM
11.708	-1.9499	14	AGM
-7.4457	-2.8156	3	AGM
-9.9924	-6.1614	4	AGM
-8.8577	-4.8299	4	AGM
-8.8133	-0.33965	3	AGM
-4.9223	-2.9379	3	AGM
-8.2001	-0.4497	3	AGM
2.9781	-0.67318	5	AGM
-10.585	-3.4185	3	AGM
-8.7734	-1.183	3	AGM
-4.0916	-2.3618	3	AGM
-1.6312	10.245	13	AGM
-2.2178	-2.4572	7	AGM
11.534	2.1157	10	AGM
4.0181	-1.1534	5	AGM
-1.6149	10.392	13	AGM
-9.3206	0.052124	3	AGM
8.5183	-9.3521	12	AGM
-9.7478	-2.2669	3	AGM
-5.2427	-2.3922	3	AGM
-8.1735	-1.2085	3	AGM
-8.6151	0.65642	3	AGM
-2.0961	0.75528	4	AGM
3.1511	-1.1501	5	AGM
3.3717	-0.63285	5	AGM
-9.4128	0.19551	3	AGM
5.3185	-5.9943	4	AGM
-10.04	-6.4061	4	AGM
-1.6861	-0.68371	9	AGM
12.358	-1.6036	14	AGM
-8.6428	-6.2207	4	AGM
-7.5224	-4.9174	4	AGM
4.0034	-0.96886	5	AGM
-9.2728	-0.8334	3	AGM
-1.813	5.9829	13	AGM
-0.79326	-1.0277	9	AGM
-3.0617	-2.4712	3	AGM
-9.1296	-5.7048	4	AGM
-5.5888	-2.8914	3	AGM
-5.6456	-2.6619	3	AGM
-9.7109	-0.51934	3	AGM
-8.7448	-5.9991	4	AGM
-4.1523	-2.5009	3	AGM
-1.7173	-0.89715	13	AGM
-4.2083	-2.2185	3	AGM
-9.4663	-0.92545	3	AGM
-2.4513	10.569	13	AGM
-2.1941	-2.4523	7	AGM
-6.6519	-5.6156	9	AGM
-10.197	-3.3863	3	AGM
-8.7587	-6.6565	4	AGM
3.4649	-0.65617	5	AGM
11.644	1.9093	10	AGM
7.9447	-4.2858	6	AGM
-9.9126	-0.42463	3	AGM
-10.622	-1.3342	3	AGM
-10.209	-0.46441	3	AGM
-6.6662	-5.7976	9	AGM
-8.4509	-5.5303	4	AGM
-6.1568	-2.228	3	AGM
-6.4866	-0.86135	3	AGM
3.0305	-0.65399	5	AGM
-6.5658	-2.675	3	AGM
11.686	1.8546	10	AGM
8.6206	-9.4118	12	AGM
-5.6916	-3.3727	3	AGM
3.611	-0.71369	5	AGM
-8.5711	-6.2733	4	AGM
-2.4276	10.957	13	AGM
-9.37	0.62109	3	AGM
-2.3571	11.057	13	AGM
-1.7467	-0.7361	9	AGM
-4.9204	-0.20687	3	AGM
-7.3179	0.21527	3	AGM
-9.5084	-0.95892	3	AGM
-9.0553	-6.1841	4	AGM
-9.1184	0.86314	3	AGM
-9.0983	-5.2938	4	AGM
3.6396	-0.71649	5	AGM
-5.6454	-2.1062	3	AGM
13.004	-2.4179	14	AGM
8.4597	-9.1044	12	AGM
-7.8296	0.45954	3	AGM
-9.0535	-0.34844	3	AGM
4.2006	-1.5199	5	AGM
-10.171	-3.7817	3	AGM
-5.4606	-3.0342	3	AGM
-5.377	-0.82276	3	AGM
8.318	-9.7859	12	AGM
12.635	-2.2264	14	AGM
12.275	-1.7697	14	AGM
-8.4795	-3.0443	3	AGM
-8.7586	-4.724	4	AGM
10.778	1.9588	10	AGM
-10.116	-1.1845	3	AGM
-8.1306	-5.2136	4	AGM
3.874	-0.99274	5	AGM
-7.8764	-5.8339	4	AGM
12.996	-1.6467	14	AGM
-9.8316	-1.2692	3	AGM
-3.6245	-2.4013	3	AGM
-2.1512	0.91415	4	AGM
4.2527	-1.0647	5	AGM
8.2239	0.38683	7	AGM
-8.2649	-5.3208	4	AGM
-5.7504	-1.0414	3	AGM
8.5588	-9.8166	12	AGM
-6.6456	-3.3241	3	AGM
-9.1024	-5.648	4	AGM
-5.374	-1.4224	3	AGM
-5.2532	-2.7668	3	AGM
-9.4622	-0.029825	3	AGM
-9.2676	-0.44154	3	AGM
-9.2129	-6.2103	4	AGM
11.451	1.3914	10	AGM
-1.4672	-1.1233	9	AGM
-6.5206	-1.5434	3	AGM
-6.2522	-2.4181	3	AGM
-5.5752	-0.93904	3	AGM
-8.715	-0.17466	3	AGM
-9.0163	-6.4743	4	AGM
-9.4111	-0.55182	3	AGM
-8.6532	-6.695	4	AGM
-6.7417	-1.9225	3	AGM
3.3082	-0.41339	5	AGM
-9.9484	-1.6101	3	AGM
-5.0247	-2.1489	3	AGM
8.2501	-9.51	12	AGM
-5.2583	-2.4508	3	AGM
-9.0712	-0.43167	3	AGM
3.8544	-0.64564	5	AGM
12.637	-1.1035	14	AGM
3.2767	-0.66129	5	AGM
-5.4924	-2.0034	3	AGM
-5.4631	-1.8437	3	AGM
-8.7935	-6.154	4	AGM
2.0876	-0.78686	3	AGM
-7.4376	-2.0256	3	AGM
-8.8856	-4.3937	4	AGM
-0.024976	-10.297	1	AGM
-4.53	-0.73333	3	AGM
-9.6901	0.64784	3	AGM
12.104	-2.0078	14	AGM
-2.3295	5.9547	13	AGM
-6.3339	-6.2327	9	AGM
-6.7987	-0.36799	3	AGM
-10.193	-3.4069	3	AGM
2.6055	-1.1348	5	AGM
-6.2697	-0.54603	3	AGM
-10.131	0.14552	3	AGM
-8.0868	-1.6733	3	AGM
-8.0165	-5.5016	4	AGM
4.0274	-0.90647	5	AGM
12.136	0.41206	10	AGM
-4.7774	-2.0625	3	AGM
8.4215	-8.9708	12	AGM
-8.9776	-0.26921	3	AGM
-7.9044	-5.488	4	AGM
-7.1001	-5.5236	9	AGM
-5.6314	-1.8767	3	AGM
-9.0107	-0.19102	3	AGM
-4.4276	-5.2898	9	AGM
-5.0354	-1.8198	3	AGM
12.051	-0.42354	15	AGM
12.797	-1.4531	14	AGM
12.098	-1.8702	14	AGM
-8.5932	-4.381	4	AGM
-4.6637	-3.1754	3	AGM
-9.1029	0.056444	3	AGM
-6.9863	-2.0789	3	AGM
-6.6016	-6.3151	9	AGM
12.401	-1.3116	14	AGM
-8.3339	0.10748	3	AGM
8.5278	-9.3956	12	AGM
12.985	-1.962	14	AGM
-9.2641	-1.0627	3	AGM
-8.7212	-5.819	4	AGM
-7.5795	0.22839	3	AGM
-9.4536	-0.89103	3	AGM
-5.3626	-1.8915	3	AGM
-9.0426	-6.1146	4	AGM
-6.0449	-3.1401	3	AGM
10.706	1.1086	10	AGM
-5.3956	-2.2825	3	AGM
3.5681	-12.578	1	AGM
3.8602	-0.6715	5	AGM
-9.4325	-1.5855	3	AGM
-7.3798	-0.064287	3	AGM
-7.7669	0.044115	3	AGM
3.524	-0.46908	5	AGM
4.4348	-1.1469	5	AGM
-9.0423	-6.0745	4	AGM
7.8532	-8.8033	12	AGM
3.1687	-0.60278	5	AGM
-2.2441	11.016	13	AGM
-7.2223	-0.20328	3	AGM
-8.1078	0.12547	3	AGM
-7.4054	0.34652	3	AGM
-7.7786	-2.5136	3	AGM
-4.3948	-3.1169	3	AGM
-7.8304	-6.1024	4	AGM
11.447	-2.1489	14	AGM
12.003	0.73932	10	AGM
-5.563	-2.0364	3	AGM
13.16	-1.7175	14	AGM
-9.2324	-1.4611	3	AGM
11.68	-2.1323	14	AGM
-7.8348	0.56536	3	AGM
0.26321	-3.4549	3	AGM
-6.2165	0.54245	3	AGM
-5.152	-1.4006	3	AGM
-6.7673	-0.74895	3	AGM
-8.0206	-0.44497	3	AGM
-10.301	-1.7983	3	AGM
-6.3695	-1.6368	3	AGM
5.3804	-5.9146	6	AGM
-8.3815	2.9463	3	AGM
-3.5271	-1.4072	3	AGM
-2.5362	0.47799	4	AGM
-10.534	-1.114	3	AGM
-7.8307	0.47813	3	AGM
-5.293	-0.39135	3	AGM
-6.993	-6.3659	4	AGM
-1.5827	5.7387	13	AGM
12.998	-2.6377	15	AGM
-4.336	-0.57814	3	AGM
-3.3459	-2.4986	3	AGM
-2.5629	-0.27646	9	AGM
13.018	-1.7463	14	AGM
-4.331	-2.5313	3	AGM
-6.491	0.44293	3	AGM
-7.0508	-5.593	4	AGM
-8.9818	-5.4061	4	AGM
-5.9652	-2.2466	3	AGM
-9.1899	-0.54306	3	AGM
-4.8884	-2.3942	3	AGM
8.4957	-9.1495	12	AGM
-4.1724	-1.955	3	AGM
11.227	-3.8076	13	AGM
-5.2624	-0.82159	3	AGM
-6.5678	-2.6135	3	AGM
-6.748	-0.2059	3	AGM
-1.9648	5.8256	13	AGM
-3.0261	0.21839	9	AGM
11.633	0.35711	15	AGM
-5.956	-2.0233	3	AGM
-8.7366	-6.1784	4	AGM
12.927	-1.388	14	AGM
-9.4043	-2.2868	3	AGM
-8.4353	-6.3792	4	AGM
-7.86	-2.5137	3	AGM
-10.487	-3.4907	3	AGM
-1.5757	10.256	13	AGM
-9.9335	0.66259	3	AGM
-10.398	-0.22991	3	AGM
-10.038	0.22817	3	AGM
-4.4448	-1.841	3	AGM
4.1597	-9.2595	6	AGM
-3.7402	-2.7848	3	AGM
11.815	1.9924	10	AGM
12.575	-2.6707	14	AGM
-9.4991	-0.12649	3	AGM
-4.4567	-2.5008	3	AGM
3.7183	-0.54068	5	AGM
-9.5167	-2.2037	3	AGM
-9.8967	-0.9546	3	AGM
-6.267	-5.4128	3	AGM
-1.8894	0.81783	4	AGM
12.83	-1.4108	14	AGM
-6.384	-1.8914	3	AGM
-10.203	-2.894	3	AGM
-8.9454	-0.29744	3	AGM
11.723	1.9207	10	AGM
-1.5886	-0.76523	9	AGM
-7.6989	-3.6007	3	AGM
-9.1679	0.13281	3	AGM
-9.6568	0.081037	3	AGM
-9.6578	-1.5131	3	AGM
-5.4285	-0.37448	3	AGM
2.5313	-12.501	1	AGM
-7.9644	0.10011	3	AGM
-7.6962	-6.0842	4	AGM
12.469	-2.1433	14	AGM
12.342	-1.9709	14	AGM
-5.8361	-1.7548	3	AGM
2.4466	-0.87372	5	AGM
-5.3477	-2.5323	3	AGM
12.722	-2.8335	15	AGM
-8.5535	-6.2551	4	AGM
-5.7914	-2.0741	3	AGM
11.953	0.3344	15	AGM
-3.6722	-2.1734	3	AGM
-6.1837	0.43612	3	AGM
11.985	-2.2235	14	AGM
-9.3168	0.957	3	AGM
-9.1704	-0.8698	3	AGM
-8.4463	-0.94302	3	AGM
-8.1756	0.67194	3	AGM
7.7743	-2.6679	14	AGM
-7.3019	-6.1792	4	AGM
3.2232	-0.53532	5	AGM
-9.5083	-0.23323	3	AGM
-1.4587	-1.1023	9	AGM
-3.9994	-2.3207	3	AGM
-5.6123	-3.0582	3	AGM
3.6375	-0.52817	5	AGM
2.632	-0.87607	5	AGM
3.6236	-0.6309	5	AGM
-5.4719	-2.1184	3	AGM
-1.9851	6.1481	13	AGM
-8.836	-4.8886	4	AGM
-8.5382	-6.2806	4	AGM
12.744	-2.4895	14	AGM
-8.5294	-6.3065	4	AGM
-5.9401	-2.0103	4	AGM
11.45	1.7566	10	AGM
-10.208	-0.93948	3	AGM
12.773	-2.4392	14	AGM
-8.9352	0.038525	3	AGM
-1.5292	-1.1282	13	AGM
-8.1858	-4.8203	4	AGM
-9.48	-0.3379	3	AGM
1.1243	-8.8496	6	AGM
-6.2347	-6.0075	9	AGM
-6.2981	-2.1892	3	AGM
-6.2675	-2.3989	3	AGM
12.101	-1.4307	14	AGM
-6.7731	-3.3773	3	AGM
-10.045	-4.0545	3	AGM
-9.0826	1.0464	3	AGM
-8.878	-5.2872	4	AGM
-1.4899	-1.0387	9	AGM
-10.561	-1.4687	3	AGM
11.905	1.7604	10	AGM
-0.7459	-1.5078	9	AGM
-7.4842	-1.6368	3	AGM
-10.185	-3.8191	3	AGM
12.044	-1.6215	14	AGM
-5.3114	-2.8505	3	AGM
-6.9642	-0.58543	3	AGM
12.504	-1.3633	14	AGM
11.854	1.9632	10	AGM
-6.6277	-2.1025	3	AGM
-9.7273	-3.212	3	AGM
-2.4994	-0.20358	9	AGM
-6.3443	-6.2248	9	AGM
12.994	-2.5002	14	AGM
-5.0239	-5.6027	9	AGM
-10.021	-6.0822	4	AGM
-6.2395	-2.2448	3	AGM
-0.8775	-1.3645	9	AGM
-9.3969	-5.2424	4	AGM
-5.5259	-1.4151	3	AGM
-2.5242	-0.18499	9	AGM
1.3731	-7.2379	5	AGM
-9.9728	0.18674	3	AGM
-1.6733	10.409	13	AGM
-8.1606	-5.8452	4	AGM
-6.0193	-6.4721	9	AGM
-5.6481	-0.80276	3	AGM
-5.1483	-6.2462	9	AGM
-8.6931	-5.8021	4	AGM
11.69	-1.7769	14	AGM
-4.184	-2.1542	3	AGM
-6.6178	-6.3268	9	AGM
-8.4719	-4.5695	4	AGM
4.0369	-0.5028	5	AGM
-6.1931	-0.96815	3	AGM
-10.137	0.12227	3	AGM
3.2696	-8.9873	6	AGM
-9.4208	-4.7349	4	AGM
-6.2394	-6.4067	9	AGM
-8.0775	-5.072	4	AGM
2.7262	-1.699	5	AGM
-9.9551	-0.61987	3	AGM
-6.9279	-6.1701	9	AGM
-6.6912	-2.9523	3	AGM
-6.9087	-2.6196	3	AGM
-10.037	-6.2874	4	AGM
-3.4357	-2.1842	3	AGM
-9.1177	-1.6601	3	AGM
-10.276	-1.783	3	AGM
-7.7436	0.30766	3	AGM
8.4093	-9.9012	12	AGM
-6.6456	-0.86476	3	AGM
4.1822	-9.029	6	AGM
3.9779	-1.1685	5	AGM
12.506	-1.2653	14	AGM
-9.5021	-5.4317	4	AGM
8.5348	-9.9292	12	AGM
-5.3085	-3.0972	3	AGM
-9.3291	-0.38285	3	AGM
-8.9169	-0.22403	3	AGM
-9.6261	-2.164	3	AGM
-10.157	-1.3704	3	AGM
-1.6253	10.319	13	AGM
-5.2521	-1.3796	3	AGM
-9.0929	-6.4494	4	AGM
-9.7682	-1.5416	3	AGM
-9.0128	-5.4038	4	AGM
2.1534	-0.91823	5	AGM
-6.7189	-2.9335	3	AGM
-9.5564	-0.23592	3	AGM
-8.6396	-6.4347	4	AGM
-8.2546	-6.0148	4	AGM
-9.9533	-6.4399	4	AGM
-1.6861	9.5127	13	AGM
-4.4245	-2.0221	3	AGM
4.1565	-0.99082	5	AGM
-6.7674	-3.2275	3	AGM
-6.6709	-0.70003	3	AGM
12.638	-1.2008	14	AGM
-8.7424	-4.2866	4	AGM
4.236	-1.1355	5	AGM
-10.327	-1.5857	3	AGM
-6.4399	-6.2854	9	AGM
-5.349	-1.6539	3	AGM
8.5033	-9.9063	12	AGM
0.48049	-8.3212	6	AGM
-4.6632	-2.607	3	AGM
-6.7966	-2.8457	3	AGM
11.612	2.084	10	AGM
13.219	-2.2762	14	AGM
9.8487	-2.2936	14	AGM
-5.6154	-1.9414	3	AGM
12.746	-2.3574	14	AGM
-8.2529	-5.2243	4	AGM
-2.4233	10.992	13	AGM
4.3231	-0.97525	5	AGM
2.6483	-13.317	1	AGM
-8.8318	-5.7687	4	AGM
-8.1833	-4.3793	3	AGM
-7.3749	-0.42536	3	AGM
-5.0042	-6.1268	9	AGM
-10.074	-1.2974	3	AGM
0.1567	-8.1444	6	AGM
-5.017	-6.5217	9	AGM
1.0794	-9.2001	6	AGM
-10.054	-4.0538	3	AGM
-8.9778	-4.8956	4	AGM
2.515	-0.62684	5	AGM
-6.0073	-2.0262	4	AGM
-8.9837	-4.9746	4	AGM
-8.9845	-0.21585	3	AGM
-4.9352	-6.73	9	AGM
-6.1258	-1.4726	3	AGM
-8.5193	-4.6662	4	AGM
-2.1163	-0.95151	9	AGM
-6.7701	-2.572	3	AGM
-5.6446	-1.7467	3	AGM
-3.202	-1.7747	7	AGM
2.8922	-0.68745	5	AGM
-7.4961	-5.9604	4	AGM
-6.9369	0.19159	3	AGM
-8.5367	0.73644	3	AGM
3.3214	-0.85522	5	AGM
-8.8229	-4.6443	4	AGM
3.6606	-0.97329	5	AGM
-8.8631	-5.9864	4	AGM
-1.901	-0.73992	9	AGM
-9.2299	-1.9114	3	AGM
12.767	-1.1007	14	AGM
-6.4721	0.16284	3	AGM
-9.1351	-2.283	3	AGM
-7.5207	-4.8133	4	AGM
8.4935	-9.4417	12	AGM
[truncated: 63,536 more rows]

## Sheet: Figure 1C
file	mc-01|percent_total	mc-02|percent_total	mc-03|percent_total	mc-04|percent_total	mc-05|percent_total	mc-06|percent_total	mc-07|percent_total	mc-08|percent_total	mc-09|percent_total	mc-10|percent_total	mc-11|percent_total	mc-12|percent_total	mc-13|percent_total	mc-14|percent_total	mc-15|percent_total	mc-16|percent_total	mc-17|percent_total	CD4N-MC-01|percent_total	CD4N-MC-02|percent_total	CD4N-MC-03|percent_total	CD4N-MC-04|percent_total	CD4N-MC-05|percent_total	CD4N-MC-06|percent_total	CD4N-MC-07|percent_total	CD4N-MC-08|percent_total	CD4N-MC-09|percent_total	CD4N-MC-10|percent_total	CD4N-MC-11|percent_total	CD4N-MC-12|percent_total	CD4N-MC-13|percent_total	CD4N-MC-14|percent_total	CD4N-MC-15|percent_total	CD4N-MC-16|percent_total	CD4N-MC-17|percent_total	CD4CM-MC-01|percent_total	CD4CM-MC-02|percent_total	CD4CM-MC-03|percent_total	CD4CM-MC-04|percent_total	CD4CM-MC-05|percent_total	CD4CM-MC-06|percent_total	CD4CM-MC-07|percent_total	CD4CM-MC-08|percent_total	CD4CM-MC-09|percent_total	CD4CM-MC-10|percent_total	CD4CM-MC-11|percent_total	CD4CM-MC-12|percent_total	CD4CM-MC-13|percent_total	CD4CM-MC-14|percent_total	CD4CM-MC-15|percent_total
export_Stained AGM PBMCs (08911)_Live, CD45+.fcs	1.31	0	44.9	17.3	9.04	1.84	0.46	0.125	7.61	3.41	0.11	1.83	3.03	8.12	0.88	0	0	0	0	0	0	0	0	0	0	0	0	0	0	0.01	0	0	0	0	0	0	0	0	0	0	0	0	0	0	0	0	0.075	0	0
export_Stained AGM PBMCs (58045)_Live, CD45+.fcs	1.14	0.005	58.9	9.91	4.52	4.86	1.26	0.3	8.8	2.31	0.06	0.09	4.05	3.05	0.725	0.005	0.01	0	0	0	0	0	0	0	0	0	0	0	0	0.29	0	0	0	0	0	0	0	0	0	0	0	0	0.005	0	0	0	0.235	0	0
export_PBMC-1_Live, CD45+.fcs	12.2	0.03	15.8	6.71	8	3.04	0.94	0.285	3.46	1.3	11.6	0.06	21.1	0.865	14.2	0.005	0.45	0.005	0	0	0	0	0	0	0.15	0	0	1.31	0	7.04	0	0	0	0	0.005	0	0	0	0	0.005	0	0.01	0.115	0	1.88	0	12.5	0.005	0
export_PBMC-2_Live, CD45+.fcs	12.9	0.03	19.5	5.23	5.71	5.78	0.815	0.11	1.25	0.885	16.8	0.865	18.9	1.39	9.42	0.005	0.42	0.01	0	0	0	0	0	0	0.02	0	0	0.775	0	6.47	0	0.005	0	0	0.005	0	0	0.005	0	0.01	0	0	0.015	0	1.59	0	9.47	0	0
export_PBMC-3_Live, CD45+.fcs	17	0.045	19.1	4.3	11.2	6.71	0.98	0.18	1.43	1.38	8.8	0.075	12	9.16	7.53	0	0.125	0.01	0	0	0	0	0.005	0	0.085	0.005	0	0.66	0	5.81	0	0.01	0	0	0.01	0	0	0	0	0.005	0.005	0	0.05	0	1.12	0	5.69	0	0
export_HD006_Live, CD45+.fcs	0.13	4.69	21.9	0.585	0.115	1.73	14.9	2.33	0.165	16.3	0.52	0	17.2	0.065	0.005	19.4	0.025	0	0	0	0	0	0.005	0	0.025	0	0	0.005	0	7.66	0	0	0	0	0	0.005	0	0	0	0	0	0	0	0	0.045	0	8.54	0	0
export_HD007_Live, CD45+.fcs	0.115	4.44	19.2	0.12	0.08	1.38	10	1.87	0.23	18.1	0.885	0.005	24.1	0.02	0.02	19.4	0.02	0	0	0	0	0	0	0.01	0.03	0	0.01	0.025	0	13.8	0	0	0	0	0	0.005	0	0	0	0	0.005	0	0	0	0.055	0	9.33	0	0
export_C0309_PBMC-3_Live, CD45+.fcs	4.44	0.02	35.4	0.775	0.76	6.37	4.19	0.08	0.135	5.73	20.7	0.05	7.65	1.59	12.1	0.005	0.005	0	0	0	0	0	0	0	0.015	0	0	0.035	0	0.09	0	0	0	0	0.01	0	0	0	0	0.01	0	0	0	0.005	1.54	0	7.09	0	0.015
export_C0407_PBMC-1_Live, CD45+.fcs	11.5	0.035	26.8	1.38	1.2	16.8	6.95	0.025	0.15	1.17	4.78	0.025	18.2	1.87	9.13	0.01	0.005	0	0	0	0	0	0	0	0	0	0	0.125	0	0.33	0	0	0	0	0.03	0.005	0	0	0	0.03	0	0	0	0	1.55	0	17.1	0	0.005
export_FB5T_PBMC-2_Live, CD45+.fcs	1.04	0.02	28.9	0.37	1.64	4.68	6.73	0.25	0.08	4.08	38.4	0.15	2.8	2.19	8.68	0.01	0.015	0	0	0	0	0	0	0	0.085	0	0	0.09	0	0.185	0	0	0	0	0	0	0	0	0	0.015	0	0	0	0	0.925	0	2.17	0	0
[truncated: 37 more columns]

## Sheet: Figure 1D
	Cyno				Rhesus				Human				AGM
CD8+ Central Memory	4	9.86	2.39		22.6	17.4	21.3		34.1	22.3	16.4	18.4	34.8	20.1	42.6	33.9
CD8+ Effector Memory	93.6	85.6	95.8		62.3	62.4	65.1		12	60.2	17.8	16.2	63.6	77.7	49.5	61.9
CD8+ Naive	0.542	1.05	0.579		8.56	7.3	8.33		40	10.7	50.1	52.2	0.363	0.364	3.41	0.315

## Sheet: Figures 1E and 1G
umap_1	umap_2	OmiqFilter
-2.0733	0.90276	CD8+/Central Memory
-8.7178	-5.9706	CD8+/Central Memory
-7.3313	-6.5244	CD8+/Central Memory
-7.8427	-6.0275	CD8+/Central Memory
-8.9228	0.36819	CD8+/Effector Memory
-9.378	-6.0485	CD8+/Central Memory
-6.8051	-0.68236	CD8+/Effector Memory
-8.3637	-6.6913	CD8+/Central Memory
-7.8745	-6.3585	CD8+/Central Memory
-9.7552	0.40696	CD8+/Effector Memory
-7.7117	-3.7583	CD8+/Central Memory
-6.2883	-3.118	CD8+/Central Memory
-8.7566	-5.1972	CD8+/Central Memory
-8.2224	-5.722	CD8+/Central Memory
-9.0962	-0.67088	CD8+/Effector Memory
-1.1882	-0.76336	CD8+/Central Memory
-9.3638	-1.0373	CD8+/Effector Memory
-4.6208	-2.4374	CD8+/Effector Memory
-6.891	-0.26451	CD8+/Effector Memory
-7.5383	-0.31973	CD8+/Effector Memory
-9.1521	-4.7917	CD8+/Central Memory
-6.5905	-0.38278	CD8+/Effector Memory
-5.6442	-5.6572	CD8+/Central Memory
-10.494	-3.4792	CD8+/Central Memory
-9.388	-4.9163	CD8+/Effector Memory
-7.0553	-0.095209	CD8+/Effector Memory
-6.9549	-0.15469	CD8+/Effector Memory
-5.9124	-3.0578	CD8+/Effector Memory
-9.5936	-0.076978	CD8+/Effector Memory
-9.9635	0.13625	CD8+/Effector Memory
-6.2951	-6.1209	CD8+/Central Memory
-8.7525	-5.7638	CD8+/Central Memory
-7.5095	-4.517	CD8+/Central Memory
-7.9296	-0.15128	CD8+/Effector Memory
-1.898	-0.41875	CD8+/Central Memory
-8.94	-0.13853	CD8+/Effector Memory
-2.9438	-2.1033	Naive
-10.186	-1.5945	CD8+/Effector Memory
-5.9567	-5.5923	CD8+/Central Memory
-9.0471	0.71956	CD8+/Effector Memory
-10.147	-0.88803	CD8+/Effector Memory
-8.7316	-2.3229	CD8+/Effector Memory
-9.0274	-1.0733	CD8+/Effector Memory
-7.1473	0.11639	CD8+/Effector Memory
-8.9724	-0.92089	CD8+/Effector Memory
-7.6821	-1.0034	CD8+/Effector Memory
-5.693	-0.97972	CD8+/Effector Memory
-8.959	-2.7908	CD8+/Effector Memory
-8.059	-5.2348	CD8+/Central Memory
-1.9343	10.124	CD4+/Central Memory
-8.3156	0.48761	CD8+/Effector Memory
-9.2691	-4.7881	CD8+/Effector Memory
-8.8587	-1.0808	CD8+/Effector Memory
-9.2482	-1.1478	CD8+/Effector Memory
-9.1776	0.51389	CD8+/Effector Memory
-8.7639	0.57966	CD8+/Effector Memory
-8.421	0.22074	CD8+/Effector Memory
-8.0103	-6.3109	CD8+/Central Memory
-8.8878	-0.51304	CD8+/Effector Memory
-9.7543	-0.19768	CD8+/Effector Memory
-6.7843	-1.5758	CD8+/Effector Memory
-9.4479	0.72977	CD8+/Effector Memory
-6.7939	-6.5576	CD8+/Central Memory
-9.0478	-0.93992	CD8+/Effector Memory
-9.0169	-2.192	CD8+/Effector Memory
-8.4544	-6.1432	CD8+/Central Memory
-8.6034	-0.34827	CD8+/Effector Memory
-8.2845	-1.1237	CD8+/Effector Memory
-8.5032	0.60524	CD8+/Effector Memory
-8.6308	-6.7459	CD8+/Central Memory
-10.324	-3.3897	CD8+/Central Memory
-7.9644	-5.9944	CD8+/Central Memory
-9.1864	-5.7999	CD8+/Central Memory
-8.2085	-0.46515	CD8+/Effector Memory
-10.551	-1.1868	CD8+/Effector Memory
-9.285	-0.075317	CD8+/Effector Memory
-7.0398	-1.4627	CD8+/Effector Memory
-9.6787	-1.1128	CD8+/Effector Memory
-6.4147	-3.094	CD8+/Effector Memory
-7.5723	0.47459	CD8+/Effector Memory
-6.8635	0.38521	CD8+/Effector Memory
-8.6173	0.097624	CD8+/Effector Memory
-5.0387	-2.2185	CD8+/Effector Memory
-5.7574	-2.8548	CD8+/Effector Memory
-8.4172	-0.52777	CD8+/Effector Memory
-8.7204	-5.4891	CD8+/Central Memory
-5.9059	-5.2678	CD8+/Central Memory
-8.4341	-2.8151	CD8+/Effector Memory
-10.219	-0.1309	CD8+/Effector Memory
-5.7586	-2.1632	CD8+/Effector Memory
-9.4732	-0.7671	CD8+/Effector Memory
-8.1818	0.58167	CD8+/Effector Memory
-9.9971	-1.2064	CD8+/Effector Memory
-5.6665	-5.5716	CD8+/Central Memory
-7.0332	-2.6674	CD8+/Effector Memory
-10.311	0.12609	CD8+/Effector Memory
-8.9056	-5.1197	CD8+/Central Memory
-6.2401	-6.4026	CD8+/Central Memory
-10.471	-3.3573	CD8+/Central Memory
-5.9177	-1.6841	CD8+/Effector Memory
-9.6319	-1.0525	CD8+/Effector Memory
-5.3086	-0.38021	CD8+/Effector Memory
-3.2923	-0.72183	CD8+/Central Memory
-9.8971	-3.7758	CD8+/Central Memory
-9.3002	-5.0241	CD8+/Effector Memory
-5.0902	-2.4057	CD8+/Effector Memory
-9.9978	-0.82259	CD8+/Effector Memory
-8.7819	-4.5864	CD8+/Central Memory
-4.8751	-1.869	CD8+/Effector Memory
-6.6641	0.14448	CD8+/Effector Memory
-9.4637	0.12767	CD8+/Effector Memory
-5.6689	-0.78453	CD8+/Effector Memory
-9.5421	-0.15778	CD8+/Effector Memory
-7.1247	-2.844	CD8+/Effector Memory
-6.2854	-2.1368	CD8+/Effector Memory
-5.0604	-1.7107	CD8+/Effector Memory
-9.0808	-0.079204	CD8+/Effector Memory
-5.3539	-6.4298	CD8+/Central Memory
-9.8986	-0.49551	CD8+/Effector Memory
-10.688	-3.4472	CD8+/Central Memory
-10.177	-0.85273	CD8+/Effector Memory
-9.0436	-5.8539	CD8+/Central Memory
-7.5083	-1.9587	CD8+/Effector Memory
-5.6701	-5.3394	CD8+/Central Memory
-8.8181	-6.0224	CD8+/Central Memory
-8.9721	-0.1628	CD8+/Effector Memory
-8.6181	0.36297	CD8+/Effector Memory
-5.3038	-1.3789	CD8+/Effector Memory
-5.8354	-6.0263	CD8+/Central Memory
-6.1676	-6.5865	CD8+/Central Memory
-7.7158	-2.5957	CD8+/Effector Memory
-10.383	-3.5499	CD8+/Central Memory
-7.512	-4.4251	CD8+/Central Memory
-9.0041	-0.36486	CD8+/Effector Memory
-9.2787	-0.61768	CD8+/Effector Memory
-8.5495	1.1479	CD8+/Effector Memory
-4.8429	-1.5018	CD8+/Effector Memory
-5.4255	-3.2607	CD8+/Effector Memory
-9.0806	-0.45741	CD8+/Effector Memory
-9.1746	-4.8045	CD8+/Effector Memory
-10.016	-4.0876	CD8+/Central Memory
-8.4412	-5.8345	CD8+/Central Memory
-6.7201	-2.5822	CD8+/Effector Memory
-9.7238	-0.71543	CD8+/Effector Memory
-7.6281	-2.3903	CD8+/Effector Memory
-5.6901	-5.7541	CD8+/Central Memory
-7.8891	-6.6043	CD8+/Central Memory
-7.8257	-4.0735	CD8+/Central Memory
-10.371	-0.23021	CD8+/Effector Memory
-9.3997	-0.89656	CD8+/Effector Memory
-8.4058	-1.028	CD8+/Effector Memory
-10.38	-3.4547	CD8+/Central Memory
-4.4014	-6.0958	CD8+/Central Memory
-5.3358	-0.61107	CD8+/Effector Memory
-7.4007	-0.95603	CD8+/Effector Memory
-6.9727	-0.23915	CD8+/Effector Memory
-3.0622	-0.25346	CD8+/Central Memory
-8.3238	-6.4714	CD8+/Central Memory
-8.6365	-4.9604	CD8+/Central Memory
-7.8842	-5.0719	CD8+/Central Memory
-9.1907	-5.5227	CD8+/Central Memory
-4.8359	-1.7215	CD8+/Effector Memory
-4.5477	-1.9783	CD8+/Effector Memory
-8.7674	-5.8583	CD8+/Central Memory
-1.4055	-0.42891	CD8+/Central Memory
-7.7021	-1.7904	CD8+/Effector Memory
-7.559	-0.066709	CD8+/Effector Memory
-2.5437	-0.064715	CD8+/Central Memory
-6.7387	-0.26492	CD8+/Effector Memory
-7.8779	-1.5752	CD8+/Effector Memory
-6.5369	-4.1408	CD8+/Central Memory
-10.034	-6.4012	CD8+/Central Memory
-3.6066	-2.944	CD8+/Effector Memory
-5.4804	-1.7354	CD8+/Effector Memory
-2.5468	-0.29566	CD8+/Central Memory
-9.3324	-1.5941	CD8+/Effector Memory
-4.2232	-2.3848	CD8+/Effector Memory
-8.3089	-4.4772	CD8+/Central Memory
-9.0935	-5.2473	CD8+/Central Memory
-8.9987	-0.73042	CD8+/Effector Memory
-6.5564	-2.3362	CD8+/Effector Memory
-8.8344	0.69308	CD8+/Effector Memory
-9.248	-4.5713	CD8+/Central Memory
-8.4412	-5.4192	CD8+/Central Memory
-10.491	-3.0088	CD8+/Effector Memory
-8.2207	0.77326	CD8+/Effector Memory
-8.1844	-6.3592	CD8+/Central Memory
-7.2091	0.69706	CD8+/Effector Memory
12.484	-2.2693	CD8+/Effector Memory
-8.8448	-5.8608	CD8+/Central Memory
-10.124	-0.35197	CD8+/Effector Memory
-5.1217	-0.43374	CD8+/Effector Memory
-1.5394	-0.53827	CD8+/Central Memory
-9.1036	-0.61971	CD8+/Effector Memory
-10.054	-1.0738	CD8+/Effector Memory
-8.3303	-5.9223	CD8+/Central Memory
-8.0481	-6.2166	CD8+/Central Memory
-9.8363	0.42095	CD8+/Effector Memory
-1.9621	0.76519	CD8+/Central Memory
-8.4666	-6.2373	CD8+/Central Memory
-9.3726	-4.9897	CD8+/Central Memory
-10.49	-1.3658	CD8+/Effector Memory
-9.744	0.067796	CD8+/Effector Memory
-8.6344	1.2786	CD8+/Effector Memory
-4.8305	-2.3261	CD8+/Effector Memory
-9.182	-0.73213	CD8+/Effector Memory
-9.3059	-0.69633	CD8+/Effector Memory
-10.564	-1.4404	CD8+/Effector Memory
-5.1045	-2.8166	CD8+/Effector Memory
-9.3496	-4.9344	CD8+/Effector Memory
-8.436	0.2087	CD8+/Effector Memory
-4.1701	-2.7338	CD8+/Effector Memory
-8.313	-0.16784	CD8+/Effector Memory
-5.6785	-5.2593	CD8+/Central Memory
-7.874	-0.59982	CD8+/Effector Memory
-8.3353	-1.0937	CD8+/Effector Memory
-8.739	-5.8116	CD8+/Central Memory
-6.7553	-2.9292	CD8+/Effector Memory
-5.8966	-5.3853	CD8+/Central Memory
-9.4052	-0.66791	CD8+/Effector Memory
-8.2614	-6.2182	CD8+/Central Memory
-5.437	-1.107	CD8+/Effector Memory
-6.7369	-2.8249	CD8+/Effector Memory
-9.3468	0.56943	CD8+/Effector Memory
-7.1067	-0.4218	CD8+/Effector Memory
-4.3462	-2.4542	CD8+/Effector Memory
-7.8983	-6.377	CD8+/Central Memory
-8.4668	-5.4526	CD8+/Central Memory
-6.2967	-6.2888	CD8+/Central Memory
-7.9889	0.75843	CD8+/Effector Memory
-10.531	-3.4422	CD8+/Central Memory
-8.7725	-5.3635	CD8+/Central Memory
-10.549	-1.2537	CD8+/Effector Memory
-9.7979	-5.6579	CD8+/Central Memory
-8.1749	-6.2637	CD8+/Central Memory
-9.07	0.78706	CD8+/Effector Memory
-9.0975	-6.1425	CD8+/Central Memory
-7.8424	0.21228	CD8+/Effector Memory
-6.4688	-5.2868	CD8+/Central Memory
-8.9626	-2.7972	CD8+/Effector Memory
-8.6857	-5.9347	CD8+/Central Memory
-9.5954	-0.21749	CD8+/Effector Memory
-9.5612	0.21413	CD8+/Effector Memory
-5.7729	-2.7349	CD8+/Effector Memory
-1.2404	-0.90726	CD8+/Central Memory
-8.9339	-0.069727	CD8+/Effector Memory
-5.0503	-2.4831	CD8+/Effector Memory
-6.2941	-5.9303	CD8+/Central Memory
-10.058	-3.8741	CD8+/Central Memory
-6.2785	-0.34967	CD8+/Effector Memory
-7.0368	-1.9995	CD8+/Effector Memory
-5.307	-0.29637	CD8+/Effector Memory
-7.4155	0.30349	CD8+/Effector Memory
-5.1018	-5.6777	CD8+/Central Memory
-5.969	-2.7629	CD8+/Effector Memory
-5.2987	-2.9468	CD8+/Effector Memory
-7.7887	-1.6245	CD8+/Effector Memory
-6.0803	-2.2103	CD8+/Effector Memory
-7.216	-6.2819	CD8+/Central Memory
-6.3554	-5.6849	CD8+/Central Memory
-9.0072	-5.6581	CD8+/Central Memory
-6.47	-4.4754	CD8+/Central Memory
-8.6916	1.0218	CD8+/Effector Memory
-8.7002	-6.1857	CD8+/Central Memory
-8.803	-1.779	CD8+/Effector Memory
-7.8927	-6.5347	CD8+/Central Memory
-6.2553	-0.90165	CD8+/Effector Memory
-8.6253	-6.1051	CD8+/Central Memory
-7.5984	0.23572	CD8+/Effector Memory
-8.3002	-4.2705	CD8+/Effector Memory
-5.3539	-6.7828	CD8+/Central Memory
-8.6832	-5.4216	CD8+/Central Memory
-9.2489	-4.8697	CD8+/Central Memory
-10.561	-3.4951	CD8+/Central Memory
-9.361	-0.011431	CD8+/Effector Memory
-8.3186	-5.1042	CD8+/Central Memory
-8.6501	-5.5974	CD8+/Central Memory
-5.5234	-0.99314	CD8+/Effector Memory
-10.126	0.018739	CD8+/Effector Memory
-8.7941	-5.3787	CD8+/Central Memory
-6.2926	-6.4741	CD8+/Central Memory
-8.8241	-6.285	CD8+/Central Memory
-8.9632	-5.4235	CD8+/Central Memory
-8.5932	-4.1691	CD8+/Effector Memory
-7.4953	0.57465	CD8+/Effector Memory
-9.8996	0.043129	CD8+/Effector Memory
-10.315	-0.87044	CD8+/Effector Memory
-8.6411	-6.1222	CD8+/Central Memory
-8.4444	-4.9905	CD8+/Central Memory
-10.24	-3.6753	CD8+/Central Memory
-9.0931	-6.6013	CD8+/Central Memory
-9.0409	0.095809	CD8+/Effector Memory
-2.1413	0.86778	CD8+/Central Memory
-8.1234	-1.9729	CD8+/Effector Memory
-5.2614	-2.7992	CD8+/Effector Memory
-4.5266	-1.659	CD8+/Effector Memory
-8.7924	-5.5038	CD8+/Central Memory
-7.2821	-2.4537	CD8+/Effector Memory
-8.604	-5.6084	CD8+/Central Memory
-8.5439	-5.5851	CD8+/Central Memory
-8.6593	-1.0836	CD8+/Effector Memory
-8.3092	-0.76177	CD8+/Effector Memory
-4.77	0.061714	CD8+/Effector Memory
-6.0952	-0.63033	CD8+/Effector Memory
-8.1832	-5.7722	CD8+/Central Memory
-2.2349	0.77733	CD8+/Central Memory
-9.2642	-1.7371	CD8+/Effector Memory
-10.244	-3.6415	CD8+/Central Memory
-6.4155	-6.5716	CD8+/Central Memory
-9.7256	-0.39303	CD8+/Effector Memory
-10.19	-0.29692	CD8+/Effector Memory
-10.492	-3.4382	CD8+/Central Memory
-7.4437	-1.2626	CD8+/Effector Memory
-4.0422	-3.1098	CD8+/Effector Memory
-9.1457	0.071635	CD8+/Effector Memory
-8.0181	-3.1382	CD8+/Effector Memory
-9.0016	-6.1893	CD8+/Central Memory
-5.1771	-6.1208	CD8+/Central Memory
-8.3236	-4.897	CD8+/Central Memory
-9.3097	-3.8959	CD8+/Central Memory
-9.0147	-4.8589	CD8+/Effector Memory
-9.0551	-5.5007	CD8+/Central Memory
-9.4902	-1.2258	CD8+/Effector Memory
-9.9603	-6.0612	CD8+/Central Memory
-5.9335	-6.5345	CD8+/Central Memory
-6.1433	-5.3949	CD8+/Central Memory
-8.3744	1.0182	CD8+/Effector Memory
-7.3394	0.077973	CD8+/Effector Memory
-8.8672	0.3881	CD8+/Effector Memory
-8.8425	-5.6037	CD8+/Central Memory
-9.2697	-4.9482	CD8+/Effector Memory
-10.435	-0.25593	CD8+/Effector Memory
-9.8342	0.1645	CD8+/Effector Memory
-10.499	-3.6406	CD8+/Central Memory
-9.6697	-1.7533	CD8+/Effector Memory
-8.6023	0.8404	CD8+/Effector Memory
-6.8243	-1.25	CD8+/Effector Memory
-8.1146	0.27652	CD8+/Effector Memory
-10.124	-0.24953	CD8+/Effector Memory
-7.4263	-1.0898	CD8+/Effector Memory
-10.381	-0.49548	CD8+/Effector Memory
-9.0213	-5.321	CD8+/Central Memory
-9.2932	-5.6442	CD8+/Central Memory
-8.5874	-6.3616	CD8+/Central Memory
-8.532	-5.6688	CD8+/Central Memory
-9.4277	-2.1056	CD8+/Effector Memory
-8.8226	-5.6369	CD8+/Central Memory
-9.8502	-1.2193	CD8+/Effector Memory
-9.0869	-6.3701	CD8+/Central Memory
-8.1322	0.56656	CD8+/Effector Memory
-9.9353	-3.753	CD8+/Central Memory
-1.2738	-0.9246	CD8+/Central Memory
-8.8675	-0.67738	CD8+/Effector Memory
-10.222	-3.8037	CD8+/Central Memory
-7.3841	0.37917	CD8+/Effector Memory
-9.317	-1.3831	CD8+/Effector Memory
-8.823	-4.7294	CD8+/Effector Memory
-9.5367	-2.393	CD8+/Effector Memory
-10.423	-3.4106	CD8+/Central Memory
-9.5103	-0.85223	CD8+/Effector Memory
-3.504	-2.0169	CD8+/Effector Memory
-5.9728	-2.2264	CD8+/Effector Memory
-6.7168	0.58523	CD8+/Effector Memory
-5.6805	-6.0092	CD8+/Central Memory
-8.2218	-5.3556	CD8+/Central Memory
11.12	1.8315	CD8+/Effector Memory
-8.8182	-5.6609	CD8+/Central Memory
-9.2902	0.33149	CD8+/Effector Memory
-8.3627	-0.64273	CD8+/Effector Memory
-9.9182	-6.0654	CD8+/Central Memory
-6.3774	-0.7434	CD8+/Effector Memory
-9.3451	-1.4268	CD8+/Effector Memory
-8.6458	-2.105	CD8+/Effector Memory
-7.9976	-4.674	CD8+/Central Memory
-1.2001	-0.90806	CD8+/Central Memory
-10.361	-3.5962	CD8+/Central Memory
-8.2047	-6.3076	CD8+/Central Memory
-7.7338	0.71822	CD8+/Effector Memory
-6.6434	-2.0385	CD8+/Effector Memory
-10.458	-0.35373	CD8+/Effector Memory
-9.2411	-0.14219	CD8+/Effector Memory
-9.8887	0.63082	CD8+/Effector Memory
-4.5957	-3.1958	CD8+/Effector Memory
-7.6605	0.10178	CD8+/Effector Memory
-9.7015	-0.66595	CD8+/Effector Memory
-6.6804	-1.7277	CD8+/Effector Memory
-6.8728	-6.6199	CD8+/Central Memory
-7.9979	-6.325	CD8+/Central Memory
-10.231	-1.1118	CD8+/Effector Memory
-7.1946	-3.7425	CD8+/Effector Memory
-8.3048	0.45541	CD8+/Effector Memory
-9.4595	0.55844	CD8+/Effector Memory
-1.5404	-1.0051	CD8+/Central Memory
-6.4409	-6.6004	CD8+/Central Memory
-8.2216	-2.4013	CD8+/Effector Memory
-9.2473	0.54712	CD8+/Effector Memory
-8.0622	-0.62782	CD8+/Effector Memory
-6.8566	-2.0561	CD8+/Effector Memory
-7.4776	0.37036	CD8+/Effector Memory
-8.7573	-5.9117	CD8+/Central Memory
-6.6381	-0.50497	CD8+/Effector Memory
-5.4293	-3.0096	CD8+/Effector Memory
-10.363	-0.42909	CD8+/Effector Memory
-10.071	-0.13754	CD8+/Effector Memory
-8.3005	-2.6653	CD8+/Effector Memory
-8.029	-0.24754	CD8+/Effector Memory
-9.0644	-0.39023	CD8+/Effector Memory
-8.4928	-6.2819	CD8+/Central Memory
-8.4146	-4.9171	CD8+/Central Memory
-9.3222	-4.2667	CD8+/Effector Memory
-8.4113	-2.3375	CD8+/Effector Memory
-9.3576	0.26202	CD8+/Effector Memory
-8.8525	-6.5858	CD8+/Central Memory
-9.6904	-4.512	CD8+/Central Memory
-9.0589	-0.44157	CD8+/Effector Memory
-6.2788	-1.6255	CD8+/Effector Memory
-9.8678	-2.178	CD8+/Effector Memory
-10.421	-0.14819	CD8+/Effector Memory
-9.1557	-6.0556	CD8+/Central Memory
-9.7677	-1.9041	CD8+/Effector Memory
-8.5936	0.66139	CD8+/Effector Memory
-8.6144	0.18319	CD8+/Effector Memory
-2.1549	-0.54809	CD8+/Central Memory
-9.0665	-3.3282	CD8+/Effector Memory
-9.1184	0.7871	CD8+/Effector Memory
-7.0385	-0.84121	CD8+/Effector Memory
-9.2338	-1.5101	CD8+/Effector Memory
-9.6994	-0.54	CD8+/Effector Memory
-7.7853	-0.050453	CD8+/Effector Memory
-8.6079	0.97915	CD8+/Effector Memory
-6.3653	-6.488	CD8+/Central Memory
-7.6334	-3.6524	CD8+/Central Memory
-8.4692	-5.3909	CD8+/Central Memory
-7.9302	-1.3869	CD8+/Effector Memory
-3.3308	-2.0991	CD8+/Effector Memory
-7.7293	0.013787	CD8+/Effector Memory
-8.0714	-0.36829	CD8+/Effector Memory
-3.7034	-2.4496	CD8+/Effector Memory
-8.6573	-0.28882	CD8+/Effector Memory
-8.9029	-5.8712	CD8+/Central Memory
-9.562	-4.1433	CD8+/Central Memory
-9.0345	-5.7143	CD8+/Central Memory
-7.9979	-0.32869	CD8+/Effector Memory
-8.9546	-5.1739	CD8+/Central Memory
-6.2612	-2.0169	CD8+/Effector Memory
-9.5878	-1.9554	CD8+/Effector Memory
-6.4193	-0.50203	CD8+/Effector Memory
-9.7278	-1.5913	CD8+/Effector Memory
-5.8375	-3.2972	CD8+/Effector Memory
-8.1439	-1.545	CD8+/Effector Memory
-2.0226	-0.32514	CD8+/Central Memory
-1.1681	-1.0885	CD8+/Central Memory
-1.442	-0.98399	CD8+/Central Memory
-9.3397	-0.021886	CD8+/Effector Memory
-6.419	-0.77208	CD8+/Effector Memory
-4.7266	-1.3224	CD8+/Effector Memory
-5.6914	-2.4757	CD8+/Effector Memory
-9.5497	0.2342	CD8+/Effector Memory
-9.9401	0.55195	CD8+/Effector Memory
-10.348	-3.4705	CD8+/Central Memory
-8.9403	-0.46252	CD8+/Effector Memory
-9.2605	-0.78429	CD8+/Effector Memory
-9.7364	-0.10041	CD8+/Effector Memory
-8.9361	-5.178	CD8+/Central Memory
-8.711	-0.45647	CD8+/Effector Memory
-9.6697	-6.007	CD8+/Central Memory
-8.9408	-0.62092	CD8+/Effector Memory
-10.288	-0.7961	CD8+/Effector Memory
-10.295	-0.82074	CD8+/Effector Memory
-6.0871	-2.9094	CD8+/Effector Memory
-6.9858	-0.90282	CD8+/Effector Memory
-7.9372	0.29587	CD8+/Effector Memory
-7.3402	-5.9817	CD8+/Central Memory
-2.3491	0.76191	CD8+/Central Memory
-7.1816	-0.92303	CD8+/Effector Memory
-5.3822	-6.5111	CD8+/Central Memory
-7.8652	-5.3376	CD8+/Central Memory
-8.1511	0.67017	CD8+/Effector Memory
-5.049	-2.7967	CD8+/Effector Memory
-9.0199	0.41229	CD8+/Effector Memory
-8.0138	-1.5507	CD8+/Effector Memory
-8.2686	-3.1869	CD8+/Effector Memory
-8.3067	0.54376	CD8+/Effector Memory
-4.5633	-1.9275	CD8+/Effector Memory
-9.7303	-1.4689	CD8+/Effector Memory
-10.677	-3.5358	CD8+/Central Memory
-8.3392	-5.6833	CD8+/Central Memory
-7.6891	-6.2547	CD8+/Central Memory
-10.527	-1.5506	CD8+/Effector Memory
-4.7426	-5.4336	CD8+/Central Memory
-4.1231	-2.0987	CD8+/Effector Memory
-1.2694	-1.0539	CD8+/Central Memory
-2.1218	0.86012	CD8+/Central Memory
-4.6798	-6.6121	CD8+/Central Memory
-9.0921	-5.9445	CD8+/Central Memory
-6.4321	-5.9533	CD8+/Central Memory
-8.623	-0.71869	CD8+/Effector Memory
-2.1407	0.90203	CD8+/Central Memory
-8.5548	-0.17373	CD8+/Effector Memory
-5.7295	0.031707	CD8+/Effector Memory
-4.7241	-2.8249	CD8+/Effector Memory
-9.7585	-5.935	CD8+/Central Memory
-8.7216	0.015402	CD8+/Effector Memory
-1.197	-0.7633	CD8+/Central Memory
-9.1999	-0.88817	CD8+/Effector Memory
-1.3478	-0.85351	CD8+/Central Memory
-10.171	-0.62779	CD8+/Effector Memory
-7.0246	0.14456	CD8+/Effector Memory
-10.09	-6.4398	CD8+/Central Memory
-5.7252	-2.3395	CD8+/Effector Memory
-7.9114	-5.7871	CD8+/Central Memory
-9.8609	-0.68083	CD8+/Effector Memory
-8.1265	0.8235	CD8+/Effector Memory
-1.608	-0.74968	CD8+/Central Memory
-8.0676	-6.2375	CD8+/Central Memory
-5.115	-5.9697	CD8+/Central Memory
-5.4198	-6.7566	CD8+/Central Memory
-5.1571	-2.5503	CD8+/Effector Memory
-5.7076	-6.5579	CD8+/Central Memory
-5.8612	-6.8321	CD8+/Central Memory
-5.5316	-6.6659	CD8+/Central Memory
-5.2247	-3.149	CD8+/Effector Memory
-8.1395	1.0453	CD8+/Effector Memory
-8.2421	-6.1117	CD8+/Central Memory
-8.7503	-0.51859	CD8+/Effector Memory
-9.6244	-2.4012	CD8+/Effector Memory
-7.1883	0.6053	CD8+/Effector Memory
-7.2472	-1.525	CD8+/Effector Memory
-9.1762	0.67389	CD8+/Effector Memory
-9.2754	-1.3569	CD8+/Effector Memory
-7.6505	-3.2629	CD8+/Effector Memory
-7.9348	-1.1579	CD8+/Effector Memory
-6.0902	-2.4242	CD8+/Effector Memory
-8.7112	-5.2194	CD8+/Central Memory
-9.0344	0.55834	Naive
-6.4774	-0.60086	CD8+/Effector Memory
-5.7699	-6.1996	CD8+/Central Memory
-8.579	0.10451	CD8+/Effector Memory
-8.1702	-2.7138	CD8+/Effector Memory
-1.3104	-0.7699	CD8+/Central Memory
-9.7365	-2.1056	CD8+/Effector Memory
-4.7995	-5.36	CD8+/Central Memory
-8.9086	-5.8112	CD8+/Central Memory
-8.1636	-0.20928	CD8+/Effector Memory
-8.3295	0.54075	CD8+/Effector Memory
-4.8902	-2.5359	CD8+/Effector Memory
-8.9238	-6.3593	CD8+/Central Memory
-6.0466	-2.9278	CD8+/Effector Memory
-5.445	-5.5414	CD8+/Central Memory
-8.5753	-6.5754	CD8+/Central Memory
-8.8668	-5.9488	CD8+/Central Memory
-9.8099	-0.98314	CD8+/Effector Memory
-6.578	-4.3327	CD8+/Central Memory
-8.0096	-6.2806	CD8+/Central Memory
-9.423	-5.4559	CD8+/Central Memory
-9.5017	-0.99547	CD8+/Effector Memory
-5.6597	-2.651	CD8+/Effector Memory
-9.4228	-5.0785	CD8+/Effector Memory
-5.1992	-3.0856	CD8+/Effector Memory
-8.8877	-0.77589	CD8+/Effector Memory
-7.0067	0.38314	CD8+/Effector Memory
-8.1479	-4.3012	CD8+/Central Memory
-5.246	-6.502	CD8+/Central Memory
-8.17	-3.6433	CD8+/Central Memory
-8.1679	0.080136	CD8+/Effector Memory
-9.0722	-6.1628	CD8+/Central Memory
-7.0517	-0.92221	CD8+/Effector Memory
-5.7978	-5.5747	CD8+/Central Memory
-3.6152	-0.71942	CD8+/Effector Memory
-10.443	-0.66192	CD8+/Effector Memory
-9.3339	0.60172	CD8+/Effector Memory
-4.1439	-2.3674	CD8+/Effector Memory
-9.851	-1.8965	CD8+/Effector Memory
-8.8783	-0.5467	CD8+/Effector Memory
-7.8955	0.15665	CD8+/Effector Memory
-6.9096	-2.4947	CD8+/Effector Memory
-9.7787	-0.68932	CD8+/Effector Memory
-6.7336	-5.78	CD8+/Central Memory
-5.8505	-2.7657	CD8+/Effector Memory
-7.4262	-1.3424	CD8+/Effector Memory
-6.2946	-5.379	CD8+/Central Memory
-9.9522	-1.5769	CD8+/Effector Memory
-9.2895	-5.0376	CD8+/Effector Memory
-9.3975	0.3919	CD8+/Effector Memory
-1.845	0.74921	CD8+/Central Memory
-8.9538	-5.9056	CD8+/Central Memory
-5.8226	-0.039738	CD8+/Effector Memory
-6.0471	-3.1567	CD8+/Effector Memory
-6.8693	-1.644	CD8+/Effector Memory
-2.3083	0.72029	CD8+/Central Memory
-8.7664	-6.1024	CD8+/Central Memory
-9.0557	-5.4289	CD8+/Central Memory
-9.6552	-1.1201	CD8+/Effector Memory
-9.1459	0.91671	CD8+/Effector Memory
-8.3264	-4.6825	CD8+/Central Memory
-5.2481	-0.7335	CD8+/Effector Memory
-8.4843	0.49963	CD8+/Effector Memory
-7.8159	-0.21367	CD8+/Effector Memory
-9.8246	-4.2005	CD8+/Central Memory
-8.3784	-4.6332	CD8+/Central Memory
-9.6705	-5.6497	CD8+/Central Memory
-8.1773	0.34432	CD8+/Effector Memory
-5.4773	-2.9176	CD8+/Effector Memory
-7.5446	-6.3353	CD8+/Central Memory
-9.451	-4.62	CD8+/Effector Memory
-8.4369	1.0755	CD8+/Effector Memory
-7.151	-3.0191	CD8+/Effector Memory
-6.3055	-6.2929	CD8+/Central Memory
-6.4467	-4.6853	CD8+/Central Memory
-2.1195	1.0022	CD8+/Central Memory
-5.9388	-6.2227	CD8+/Central Memory
-5.0447	-0.96749	CD8+/Effector Memory
-8.9378	-6.2331	CD8+/Central Memory
-10.261	-3.4979	CD8+/Central Memory
-7.072	-6.5246	CD8+/Central Memory
-10.026	-1.462	CD8+/Effector Memory
-10.398	-1.5411	CD8+/Effector Memory
-7.9427	-2.7261	CD8+/Effector Memory
-8.9184	0.23557	CD8+/Effector Memory
-8.9092	-0.29035	CD8+/Effector Memory
-5.7536	-3.2285	CD8+/Effector Memory
-8.704	0.38827	CD8+/Effector Memory
-7.1894	-0.45207	CD8+/Effector Memory
-2.1119	0.92374	CD8+/Effector Memory
-9.0322	0.16459	CD8+/Effector Memory
-5.876	-2.9646	CD8+/Effector Memory
-8.0841	-0.49379	CD8+/Effector Memory
-7.3188	-0.62958	CD8+/Effector Memory
-4.7252	-1.0705	CD8+/Effector Memory
-2.7825	0.55114	CD8+/Central Memory
-2.1808	0.86804	CD8+/Central Memory
-5.6898	-6.6803	CD8+/Central Memory
-8.4616	-6.3951	CD8+/Central Memory
-10.073	-6.5457	CD8+/Central Memory
-5.0937	-6.7687	CD8+/Central Memory
-8.7928	-6.0946	CD8+/Central Memory
-7.1492	-2.1549	CD8+/Effector Memory
-5.8104	-1.7292	CD8+/Effector Memory
-7.4496	-4.3561	CD8+/Central Memory
-1.9033	-0.41321	CD8+/Central Memory
-9.8909	-0.53575	CD8+/Effector Memory
-8.7201	-6.2409	CD8+/Central Memory
-8.9637	0.079286	CD8+/Effector Memory
-5.7466	-2.578	CD8+/Effector Memory
-5.3924	-2.6026	CD8+/Effector Memory
-10.261	-0.23869	CD8+/Effector Memory
-9.2247	-4.9717	CD8+/Effector Memory
-5.0761	-1.6782	CD8+/Effector Memory
-9.0186	0.65615	CD8+/Effector Memory
-7.8051	-6.6692	CD8+/Central Memory
-4.8904	-3.2458	CD8+/Effector Memory
-9.8046	-4.2337	CD8+/Central Memory
-4.9428	-5.3562	CD8+/Central Memory
-8.9182	-5.4787	CD8+/Central Memory
-8.4883	-5.6248	CD8+/Central Memory
-7.5738	-4.7962	CD8+/Central Memory
-5.0103	-6.8224	CD8+/Central Memory
-6.3503	-2.1752	CD8+/Effector Memory
-6.9286	-1.9633	CD8+/Effector Memory
-7.9044	-5.8857	CD8+/Central Memory
-1.938	-0.66531	CD8+/Central Memory
-8.4183	0.98852	CD8+/Effector Memory
-10.005	0.43215	CD8+/Effector Memory
-9.6825	-2.5444	CD8+/Effector Memory
-5.2013	-2.2897	CD8+/Effector Memory
-6.4067	-1.567	CD8+/Effector Memory
-5.7256	-2.8201	CD8+/Effector Memory
-8.1875	-4.6745	CD8+/Central Memory
-8.2596	-4.391	CD8+/Central Memory
-2.6272	9.8379	CD4+/Central Memory
-9.9493	-0.042822	CD8+/Effector Memory
-3.7751	-1.2731	CD8+/Effector Memory
-8.6198	-6.3175	CD8+/Central Memory
-4.642	-5.9958	CD8+/Central Memory
-2.2067	0.96477	CD8+/Central Memory
-9.1259	-5.7994	CD8+/Central Memory
-10.251	-1.2453	CD8+/Effector Memory
-9.1289	-5.5128	CD8+/Central Memory
-7.9844	-0.56111	CD8+/Effector Memory
-8.8411	-2.6023	CD8+/Effector Memory
-6.6873	-0.11173	CD8+/Effector Memory
-9.4637	0.30491	CD8+/Effector Memory
-8.7599	-6.1147	CD8+/Central Memory
-9.9785	-1.1826	CD8+/Effector Memory
-8.2014	-3.5852	CD8+/Central Memory
-10.472	-3.2243	CD8+/Central Memory
-9.934	-6.1504	CD8+/Central Memory
-6.7557	-0.12669	CD8+/Effector Memory
-10.022	-0.090524	CD8+/Effector Memory
-9.0488	0.43422	CD8+/Effector Memory
-10.129	-2.1165	CD8+/Effector Memory
-6.7716	0.6175	CD8+/Effector Memory
-8.3996	-6.0259	CD8+/Central Memory
-8.1425	0.38215	CD8+/Effector Memory
-7.2758	-6.4808	CD8+/Central Memory
-10.054	-6.3618	CD8+/Central Memory
-1.2726	-0.85066	CD8+/Central Memory
-2.2145	0.88306	CD8+/Central Memory
-1.8186	0.88995	CD8+/Central Memory
-4.9814	-2.1069	CD8+/Effector Memory
-9.0276	-5.2086	CD8+/Effector Memory
-8.8831	-4.9162	CD8+/Central Memory
-9.9759	-1.5792	CD8+/Effector Memory
-8.4296	-0.24818	CD8+/Effector Memory
-5.5433	-1.1747	CD8+/Effector Memory
-7.294	-1.2926	CD8+/Effector Memory
-6.1154	-1.0298	CD8+/Effector Memory
-6.0713	-2.5483	CD8+/Effector Memory
-7.7937	-0.44053	CD8+/Effector Memory
-9.2087	-2.4873	CD8+/Effector Memory
-4.5905	-3.4468	CD8+/Effector Memory
-6.0166	-2.3766	CD8+/Effector Memory
-8.005	0.11038	CD8+/Effector Memory
-7.7989	-0.17245	CD8+/Effector Memory
-9.411	0.89328	CD8+/Effector Memory
-6.2224	-0.50984	CD8+/Effector Memory
-6.5971	-5.4135	CD8+/Central Memory
-7.142	-6.3571	CD8+/Central Memory
-9.915	0.56345	CD8+/Effector Memory
-3.4541	-3.2768	CD8+/Effector Memory
-8.3361	-2.2569	CD8+/Effector Memory
-6.9243	-4.6676	CD8+/Effector Memory
-4.5159	-1.9183	CD8+/Effector Memory
-9.1008	-5.2882	CD8+/Central Memory
-7.1977	-0.68469	CD8+/Effector Memory
-8.2341	-0.86946	CD8+/Effector Memory
-6.394	-0.50402	CD8+/Effector Memory
-6.2125	-2.2522	CD8+/Effector Memory
-8.5624	0.11302	CD8+/Effector Memory
-8.6457	-6.0576	CD8+/Central Memory
-10.035	-0.5137	CD8+/Effector Memory
-9.3859	-4.6001	CD8+/Effector Memory
-8.8504	-6.1729	CD8+/Central Memory
-10.2	0.2978	CD8+/Effector Memory
-7.8955	-4.1265	CD8+/Central Memory
-5.4567	-5.7947	CD8+/Central Memory
-9.9438	-1.488	CD8+/Effector Memory
-9.7219	-0.27239	CD8+/Effector Memory
-5.5847	-2.9762	CD8+/Effector Memory
-9.3619	0.038536	CD8+/Effector Memory
-5.7811	-2.1148	CD8+/Effector Memory
-6.1415	0.13317	CD8+/Effector Memory
-8.7747	-0.19349	CD8+/Effector Memory
-6.2958	-6.5466	CD8+/Central Memory
-8.7616	-1.1286	CD8+/Effector Memory
-7.7169	-1.1919	CD8+/Effector Memory
-7.6991	-0.73429	CD8+/Effector Memory
-8.7774	-0.28077	CD8+/Effector Memory
-9.3307	-0.74238	CD8+/Effector Memory
-10.123	-6.5535	CD8+/Central Memory
-9.5121	-0.39298	CD8+/Effector Memory
-8.4577	-5.3289	CD8+/Central Memory
-9.7742	0.1429	CD8+/Effector Memory
-9.112	-4.7266	CD8+/Effector Memory
-8.6498	0.55942	CD8+/Effector Memory
-7.8291	-5.6305	CD8+/Central Memory
-9.6014	-0.20717	CD8+/Effector Memory
-6.3399	-2.3984	CD8+/Central Memory
-5.2329	-6.6166	CD8+/Central Memory
-5.6133	-3.1334	CD8+/Effector Memory
-5.8377	-6.8628	CD8+/Central Memory
-6.4761	-6.409	CD8+/Central Memory
-9.6033	-6.0095	CD8+/Central Memory
-1.3688	-0.85512	CD8+/Central Memory
-4.7375	-0.68181	CD8+/Effector Memory
-8.1824	-5.9041	CD8+/Central Memory
-7.8447	-1.5263	CD8+/Effector Memory
-8.0699	-4.9081	CD8+/Central Memory
-9.4671	0.41885	CD8+/Effector Memory
-9.8012	-4.0183	CD8+/Central Memory
-8.2682	-4.5872	CD8+/Central Memory
-10.296	-0.68038	CD8+/Effector Memory
-8.3642	-0.044259	CD8+/Effector Memory
-1.6056	-0.80908	CD8+/Central Memory
-8.5375	-1.6085	CD8+/Effector Memory
-4.3779	-2.0135	CD8+/Effector Memory
-8.3818	-0.29811	CD8+/Effector Memory
-5.5833	-2.0497	CD8+/Effector Memory
-7.5634	-1.1527	CD8+/Effector Memory
-6.7782	-0.2473	CD8+/Effector Memory
-8.9938	1.1464	CD8+/Effector Memory
-10.482	-1.4696	CD8+/Effector Memory
-8.3649	-5.9156	CD8+/Central Memory
-10.039	-1.2921	CD8+/Effector Memory
-9.3696	-0.86222	CD8+/Effector Memory
-5.146	-6.6267	CD8+/Central Memory
-8.9406	-5.7435	CD8+/Central Memory
-8.447	0.09213	CD8+/Effector Memory
-10.37	-1.453	CD8+/Effector Memory
-5.7726	-6.1255	CD8+/Central Memory
-9.2063	-0.96509	CD8+/Effector Memory
-5.4476	-2.3208	CD8+/Effector Memory
-4.7058	-2.9481	CD8+/Effector Memory
-9.6399	0.29299	CD8+/Effector Memory
-5.7843	-0.22166	CD8+/Effector Memory
-8.7429	-0.61071	CD8+/Effector Memory
-10.086	-6.3793	CD8+/Central Memory
-6.3279	-6.2272	CD8+/Central Memory
-10.462	-1.549	CD8+/Effector Memory
-6.4741	-6.0739	CD8+/Central Memory
-6.4421	-0.90002	CD8+/Effector Memory
-9.0692	-1.6838	CD8+/Effector Memory
-5.4369	-2.5622	CD8+/Effector Memory
-6.5262	-1.4145	CD8+/Effector Memory
-9.2899	-2.6955	CD8+/Effector Memory
-2.0867	0.94328	CD8+/Central Memory
-7.1091	-6.0408	CD8+/Central Memory
-10.697	-0.34524	CD8+/Effector Memory
-9.4921	-0.56636	CD8+/Effector Memory
-8.5132	-6.1439	CD8+/Central Memory
-6.5632	0.17162	CD8+/Effector Memory
-8.0984	-0.19308	CD8+/Effector Memory
-5.386	-2.8981	CD8+/Effector Memory
-10.129	-0.86544	CD8+/Effector Memory
-5.8701	-5.6756	CD8+/Central Memory
-8.0354	-4.9714	CD8+/Central Memory
-8.3426	-0.33914	CD8+/Effector Memory
-7.7872	-5.5291	CD8+/Central Memory
-8.3187	-5.5542	CD8+/Central Memory
3.7275	-0.84019	CD8+/Effector Memory
-9.6347	0.66831	CD8+/Effector Memory
-6.6111	-0.25659	CD8+/Effector Memory
-9.2195	-5.1275	CD8+/Central Memory
-9.3554	-1.1853	CD8+/Effector Memory
-9.5053	-1.1075	CD8+/Effector Memory
-7.8512	-5.549	CD8+/Central Memory
-5.5918	-3.2587	CD8+/Effector Memory
-8.4025	0.88354	CD8+/Effector Memory
-8.8888	-6.4427	CD8+/Central Memory
-9.7688	-6.1399	CD8+/Central Memory
-7.7521	0.16641	CD8+/Effector Memory
-6.3782	-3.4674	CD8+/Central Memory
-5.6691	-2.8285	CD8+/Effector Memory
-4.6566	-2.775	CD8+/Effector Memory
-7.8494	-6.5634	CD8+/Central Memory
-7.6816	-4.4546	CD8+/Central Memory
-7.804	0.49407	CD8+/Effector Memory
-8.8938	-6.1103	CD8+/Central Memory
-3.6946	-4.4227	CD8+/Effector Memory
-6.4608	-1.1731	CD8+/Effector Memory
-4.8623	-5.3468	CD8+/Effector Memory
-2.8976	0.18991	CD8+/Central Memory
-3.0675	0.4088	CD8+/Central Memory
-9.5111	0.01007	CD8+/Effector Memory
-7.2722	-6.3792	CD8+/Central Memory
-8.5713	-0.78764	CD8+/Effector Memory
-10.202	-0.40717	CD8+/Effector Memory
-5.5602	-6.7729	CD8+/Central Memory
-9.272	-1.4618	CD8+/Effector Memory
-9.1781	0.039895	CD8+/Effector Memory
-7.877	-5.209	CD8+/Central Memory
-8.8016	-5.1316	CD8+/Central Memory
-5.8099	-3.5635	CD8+/Central Memory
-9.8519	-0.96682	CD8+/Effector Memory
-9.2099	-0.40306	CD8+/Effector Memory
-10.131	-6.5608	CD8+/Central Memory
-8.7652	-4.4021	CD8+/Effector Memory
-6.7016	2.4946	CD8+/Effector Memory
-8.6852	-0.30875	CD8+/Effector Memory
-9.2335	-5.8064	CD8+/Central Memory
-8.1458	-4.433	CD8+/Central Memory
-4.7385	-6.7846	CD8+/Central Memory
-2.977	0.60727	CD8+/Central Memory
-5.4028	-3.2616	CD8+/Effector Memory
-6.3709	-0.36611	CD8+/Effector Memory
-8.9283	0.20438	CD8+/Effector Memory
-10.333	-3.523	CD8+/Central Memory
-6.7828	0.58906	CD8+/Effector Memory
-8.7394	0.97487	CD8+/Effector Memory
-10.471	-0.61805	CD8+/Effector Memory
-9.9679	-0.77804	CD8+/Effector Memory
-6.9304	-6.2607	CD8+/Central Memory
-4.0918	-6.0616	CD8+/Central Memory
-1.0683	-0.9672	CD8+/Central Memory
-4.3733	-2.7833	CD8+/Effector Memory
-8.2303	-6.5234	CD8+/Central Memory
-6.4391	-3.6246	CD8+/Effector Memory
-8.3119	-4.8856	CD8+/Central Memory
-8.0533	-4.8341	CD8+/Central Memory
-9.9622	-2.0107	CD8+/Effector Memory
-6.2081	-0.25284	CD8+/Effector Memory
-8.0364	-5.1999	CD8+/Central Memory
-6.7575	-6.5021	CD8+/Central Memory
-4.6438	-5.6711	CD8+/Central Memory
-2.5487	0.56141	CD8+/Central Memory
-5.2398	-1.446	CD8+/Effector Memory
-8.5896	-0.85336	CD8+/Effector Memory
-9.1637	0.31416	CD8+/Effector Memory
-6.6914	-1.1876	CD8+/Effector Memory
-8.6382	-6.0519	CD8+/Central Memory
-8.3598	0.9728	CD8+/Effector Memory
-8.839	-1.1939	CD8+/Effector Memory
-9.2611	-0.088129	CD8+/Effector Memory
-8.7654	-5.9403	CD8+/Central Memory
-4.6797	-1.4576	CD8+/Effector Memory
-5.2058	-5.4201	CD8+/Central Memory
-10.08	-1.5322	CD8+/Effector Memory
-8.6313	-1.4261	CD8+/Effector Memory
-8.4515	-6.0677	CD8+/Central Memory
-7.5827	-3.6798	CD8+/Effector Memory
-8.2189	-0.28595	CD8+/Effector Memory
-8.9204	-6.2457	CD8+/Central Memory
-2.422	-0.8081	CD8+/Central Memory
-7.7828	-5.7379	CD8+/Central Memory
-8.3579	-0.71719	CD8+/Effector Memory
-10.613	-0.58971	CD8+/Effector Memory
-10.219	-0.52806	CD8+/Effector Memory
-8.3968	-5.8504	CD8+/Central Memory
-0.97953	-0.9507	CD8+/Central Memory
-8.4959	-5.09	CD8+/Central Memory
-9.3991	-0.13487	CD8+/Effector Memory
-6.8506	-0.077175	CD8+/Effector Memory
-7.9486	-4.9226	CD8+/Central Memory
-9.4575	-0.74195	CD8+/Effector Memory
-7.4457	-2.8156	CD8+/Effector Memory
-9.9924	-6.1614	CD8+/Central Memory
-8.8577	-4.8299	CD8+/Central Memory
-8.8133	-0.33965	CD8+/Effector Memory
-4.9223	-2.9379	CD8+/Effector Memory
-8.2001	-0.4497	CD8+/Effector Memory
-10.585	-3.4185	CD8+/Central Memory
-8.7734	-1.183	CD8+/Effector Memory
-2.2178	-2.4572	CD8+/Central Memory
-9.3206	0.052124	CD8+/Effector Memory
-9.7478	-2.2669	CD8+/Effector Memory
-5.2427	-2.3922	CD8+/Effector Memory
-8.6151	0.65642	CD8+/Effector Memory
-2.0961	0.75528	CD8+/Central Memory
-9.4128	0.19551	CD8+/Effector Memory
-10.04	-6.4061	CD8+/Central Memory
-1.6861	-0.68371	CD8+/Central Memory
-8.6428	-6.2207	CD8+/Central Memory
-7.5224	-4.9174	CD8+/Central Memory
-9.2728	-0.8334	CD8+/Effector Memory
-9.1296	-5.7048	CD8+/Central Memory
-5.5888	-2.8914	CD8+/Effector Memory
-5.6456	-2.6619	CD8+/Effector Memory
-9.7109	-0.51934	CD8+/Effector Memory
-8.7448	-5.9991	CD8+/Central Memory
-4.1523	-2.5009	CD8+/Effector Memory
-1.7173	-0.89715	CD8+/Central Memory
-9.4663	-0.92545	CD8+/Effector Memory
-2.1941	-2.4523	CD8+/Effector Memory
-6.6519	-5.6156	CD8+/Central Memory
-10.197	-3.3863	CD8+/Central Memory
-8.7587	-6.6565	CD8+/Central Memory
-9.9126	-0.42463	CD8+/Effector Memory
-10.622	-1.3342	CD8+/Effector Memory
-10.209	-0.46441	CD8+/Effector Memory
-6.6662	-5.7976	CD8+/Central Memory
-8.4509	-5.5303	CD8+/Central Memory
-6.4866	-0.86135	CD8+/Effector Memory
-8.5711	-6.2733	CD8+/Central Memory
-9.37	0.62109	CD8+/Effector Memory
-1.7467	-0.7361	CD8+/Central Memory
-7.3179	0.21527	CD8+/Effector Memory
-9.5084	-0.95892	CD8+/Effector Memory
-9.0553	-6.1841	CD8+/Central Memory
-9.1184	0.86314	CD8+/Effector Memory
-7.8296	0.45954	CD8+/Effector Memory
-10.171	-3.7817	CD8+/Central Memory
-5.4606	-3.0342	CD8+/Effector Memory
-8.4795	-3.0443	CD8+/Effector Memory
-8.7586	-4.724	CD8+/Central Memory
-10.116	-1.1845	CD8+/Effector Memory
-8.1306	-5.2136	CD8+/Central Memory
-7.8764	-5.8339	CD8+/Central Memory
-9.8316	-1.2692	CD8+/Effector Memory
-2.1512	0.91415	CD8+/Central Memory
-8.2649	-5.3208	CD8+/Central Memory
-9.1024	-5.648	CD8+/Central Memory
-9.4622	-0.029825	CD8+/Effector Memory
-9.2676	-0.44154	CD8+/Effector Memory
-9.2129	-6.2103	CD8+/Central Memory
-1.4672	-1.1233	CD8+/Central Memory
-6.5206	-1.5434	CD8+/Effector Memory
-6.2522	-2.4181	CD8+/Central Memory
-8.715	-0.17466	CD8+/Effector Memory
-9.0163	-6.4743	CD8+/Central Memory
-9.4111	-0.55182	CD8+/Effector Memory
-8.6532	-6.695	CD8+/Central Memory
-9.9484	-1.6101	CD8+/Effector Memory
-5.0247	-2.1489	CD8+/Effector Memory
-5.2583	-2.4508	CD8+/Effector Memory
-9.0712	-0.43167	CD8+/Effector Memory
-5.4924	-2.0034	CD8+/Effector Memory
-5.4631	-1.8437	CD8+/Effector Memory
-8.7935	-6.154	CD8+/Central Memory
-7.4376	-2.0256	CD8+/Effector Memory
-8.8856	-4.3937	CD8+/Effector Memory
-4.53	-0.73333	CD8+/Effector Memory
-9.6901	0.64784	CD8+/Effector Memory
-6.3339	-6.2327	CD8+/Central Memory
-10.193	-3.4069	CD8+/Central Memory
2.6055	-1.1348	CD8+/Effector Memory
-6.2697	-0.54603	CD8+/Effector Memory
-10.131	0.14552	CD8+/Effector Memory
-8.0868	-1.6733	CD8+/Effector Memory
-8.0165	-5.5016	CD8+/Central Memory
-4.7774	-2.0625	CD8+/Effector Memory
-8.9776	-0.26921	CD8+/Effector Memory
-7.9044	-5.488	CD8+/Central Memory
-7.1001	-5.5236	CD8+/Central Memory
-5.6314	-1.8767	CD8+/Effector Memory
-9.0107	-0.19102	CD8+/Effector Memory
-4.4276	-5.2898	CD8+/Central Memory
-5.0354	-1.8198	CD8+/Effector Memory
-8.5932	-4.381	CD8+/Central Memory
-4.6637	-3.1754	CD8+/Effector Memory
-6.9863	-2.0789	CD8+/Effector Memory
-6.6016	-6.3151	CD8+/Central Memory
-8.3339	0.10748	CD8+/Effector Memory
-9.2641	-1.0627	CD8+/Effector Memory
-8.7212	-5.819	CD8+/Central Memory
-7.5795	0.22839	CD8+/Effector Memory
-9.4536	-0.89103	CD8+/Effector Memory
-5.3626	-1.8915	CD8+/Central Memory
-9.0426	-6.1146	CD8+/Central Memory
-5.3956	-2.2825	CD8+/Effector Memory
-9.4325	-1.5855	CD8+/Effector Memory
-7.7669	0.044115	CD8+/Effector Memory
-9.0423	-6.0745	CD8+/Central Memory
-7.2223	-0.20328	CD8+/Effector Memory
-8.1078	0.12547	CD8+/Effector Memory
-7.4054	0.34652	CD8+/Effector Memory
-7.7786	-2.5136	CD8+/Effector Memory
-4.3948	-3.1169	CD8+/Effector Memory
-7.8304	-6.1024	CD8+/Central Memory
-9.2324	-1.4611	CD8+/Effector Memory
-7.8348	0.56536	CD8+/Effector Memory
-6.2165	0.54245	CD8+/Effector Memory
-5.152	-1.4006	CD8+/Effector Memory
-8.0206	-0.44497	CD8+/Effector Memory
-10.301	-1.7983	CD8+/Effector Memory
-6.3695	-1.6368	CD8+/Effector Memory
-8.3815	2.9463	Naive
-2.5362	0.47799	CD8+/Central Memory
-10.534	-1.114	CD8+/Effector Memory
-7.8307	0.47813	CD8+/Effector Memory
-6.993	-6.3659	CD8+/Central Memory
-4.336	-0.57814	CD8+/Effector Memory
-4.331	-2.5313	CD8+/Effector Memory
-6.491	0.44293	CD8+/Effector Memory
-7.0508	-5.593	CD8+/Central Memory
-8.9818	-5.4061	CD8+/Central Memory
-5.9652	-2.2466	CD8+/Effector Memory
-9.1899	-0.54306	CD8+/Effector Memory
-4.8884	-2.3942	CD8+/Effector Memory
-4.1724	-1.955	CD8+/Effector Memory
-6.748	-0.2059	CD8+/Effector Memory
-3.0261	0.21839	CD8+/Central Memory
-8.7366	-6.1784	CD8+/Central Memory
-9.4043	-2.2868	CD8+/Effector Memory
-8.4353	-6.3792	CD8+/Central Memory
-7.86	-2.5137	CD8+/Effector Memory
-10.487	-3.4907	CD8+/Central Memory
-9.9335	0.66259	CD8+/Effector Memory
-10.398	-0.22991	CD8+/Effector Memory
-10.038	0.22817	CD8+/Effector Memory
-4.4448	-1.841	CD8+/Effector Memory
-3.7402	-2.7848	CD8+/Effector Memory
-9.4991	-0.12649	CD8+/Effector Memory
-4.4567	-2.5008	CD8+/Effector Memory
-9.5167	-2.2037	CD8+/Effector Memory
-9.8967	-0.9546	CD8+/Effector Memory
-1.8894	0.81783	CD8+/Central Memory
-6.384	-1.8914	CD8+/Effector Memory
-10.203	-2.894	CD8+/Central Memory
-8.9454	-0.29744	CD8+/Effector Memory
-1.5886	-0.76523	CD8+/Central Memory
-9.1679	0.13281	CD8+/Effector Memory
-9.6568	0.081037	CD8+/Effector Memory
-9.6578	-1.5131	CD8+/Effector Memory
-5.4285	-0.37448	CD8+/Effector Memory
-7.9644	0.10011	CD8+/Effector Memory
-7.6962	-6.0842	CD8+/Central Memory
-5.3477	-2.5323	CD8+/Effector Memory
-8.5535	-6.2551	CD8+/Central Memory
-9.3168	0.957	CD8+/Effector Memory
-9.1704	-0.8698	CD8+/Effector Memory
-8.4463	-0.94302	CD8+/Effector Memory
-8.1756	0.67194	CD8+/Effector Memory
-7.3019	-6.1792	CD8+/Central Memory
-9.5083	-0.23323	CD8+/Effector Memory
-1.4587	-1.1023	CD8+/Central Memory
-5.6123	-3.0582	CD8+/Effector Memory
-8.836	-4.8886	CD8+/Central Memory
-8.5382	-6.2806	CD8+/Central Memory
-8.5294	-6.3065	CD8+/Central Memory
-10.208	-0.93948	CD8+/Effector Memory
-8.9352	0.038525	CD8+/Effector Memory
-1.5292	-1.1282	CD8+/Central Memory
-8.1858	-4.8203	CD8+/Central Memory
-9.48	-0.3379	CD8+/Effector Memory
-6.2347	-6.0075	CD8+/Central Memory
-10.045	-4.0545	CD8+/Central Memory
-8.878	-5.2872	CD8+/Central Memory
-1.4899	-1.0387	CD8+/Central Memory
-10.561	-1.4687	CD8+/Effector Memory
-7.4842	-1.6368	CD8+/Effector Memory
-10.185	-3.8191	CD8+/Central Memory
-5.3114	-2.8505	CD8+/Effector Memory
-6.9642	-0.58543	CD8+/Effector Memory
-6.6277	-2.1025	CD8+/Effector Memory
-9.7273	-3.212	CD8+/Central Memory
-2.4994	-0.20358	CD8+/Central Memory
-6.3443	-6.2248	CD8+/Central Memory
-5.0239	-5.6027	CD8+/Central Memory
-10.021	-6.0822	CD8+/Central Memory
-0.8775	-1.3645	CD8+/Central Memory
-5.5259	-1.4151	CD8+/Effector Memory
-2.5242	-0.18499	CD8+/Central Memory
-9.9728	0.18674	CD8+/Effector Memory
-8.1606	-5.8452	CD8+/Effector Memory
-6.0193	-6.4721	CD8+/Central Memory
-5.6481	-0.80276	CD8+/Effector Memory
-5.1483	-6.2462	CD8+/Central Memory
-8.6931	-5.8021	CD8+/Central Memory
-6.6178	-6.3268	CD8+/Central Memory
-6.1931	-0.96815	CD8+/Effector Memory
-10.137	0.12227	CD8+/Effector Memory
-9.4208	-4.7349	CD8+/Effector Memory
-6.2394	-6.4067	CD8+/Central Memory
-8.0775	-5.072	CD8+/Central Memory
-6.9279	-6.1701	CD8+/Central Memory
-6.6912	-2.9523	CD8+/Effector Memory
-10.037	-6.2874	CD8+/Central Memory
-9.1177	-1.6601	CD8+/Effector Memory
-10.276	-1.783	CD8+/Effector Memory
-7.7436	0.30766	CD8+/Effector Memory
-6.6456	-0.86476	CD8+/Effector Memory
-9.5021	-5.4317	CD8+/Central Memory
-5.3085	-3.0972	CD8+/Effector Memory
-9.3291	-0.38285	CD8+/Effector Memory
-8.9169	-0.22403	CD8+/Effector Memory
-9.6261	-2.164	CD8+/Effector Memory
-10.157	-1.3704	CD8+/Effector Memory
-5.2521	-1.3796	CD8+/Effector Memory
-9.0929	-6.4494	CD8+/Central Memory
-9.7682	-1.5416	CD8+/Effector Memory
-9.0128	-5.4038	CD8+/Central Memory
-9.5564	-0.23592	CD8+/Effector Memory
-8.6396	-6.4347	CD8+/Central Memory
-8.2546	-6.0148	CD8+/Central Memory
-9.9533	-6.4399	CD8+/Central Memory
-1.6861	9.5127	CD4+/Central Memory
-6.7674	-3.2275	CD8+/Effector Memory
-6.6709	-0.70003	CD8+/Effector Memory
-8.7424	-4.2866	CD8+/Central Memory
-10.327	-1.5857	CD8+/Effector Memory
-6.4399	-6.2854	CD8+/Central Memory
-5.349	-1.6539	CD8+/Effector Memory
-4.6632	-2.607	CD8+/Effector Memory
-8.2529	-5.2243	CD8+/Central Memory
-8.8318	-5.7687	CD8+/Central Memory
-8.1833	-4.3793	CD8+/Central Memory
-7.3749	-0.42536	CD8+/Effector Memory
-10.074	-1.2974	CD8+/Effector Memory
-5.017	-6.5217	CD8+/Central Memory
-10.054	-4.0538	CD8+/Central Memory
-8.9837	-4.9746	CD8+/Central Memory
-8.9845	-0.21585	CD8+/Effector Memory
-4.9352	-6.73	CD8+/Central Memory
-6.1258	-1.4726	CD8+/Effector Memory
-8.5193	-4.6662	CD8+/Central Memory
-2.1163	-0.95151	CD8+/Central Memory
-6.7701	-2.572	CD8+/Effector Memory
-7.4961	-5.9604	CD8+/Central Memory
-6.9369	0.19159	CD8+/Effector Memory
-8.5367	0.73644	CD8+/Effector Memory
-8.8229	-4.6443	CD8+/Central Memory
-8.8631	-5.9864	CD8+/Central Memory
-1.901	-0.73992	CD8+/Central Memory
-9.2299	-1.9114	CD8+/Effector Memory
-6.4721	0.16284	CD8+/Effector Memory
-9.1351	-2.283	CD8+/Effector Memory
-7.5207	-4.8133	CD8+/Central Memory
-9.9006	-0.32198	CD8+/Effector Memory
-5.9165	-2.4744	CD8+/Effector Memory
-9.8574	-1.604	CD8+/Effector Memory
-9.1969	-0.90334	CD8+/Effector Memory
-8.1627	-6.2415	CD8+/Central Memory
-9.9834	-5.9496	CD8+/Central Memory
-9.1359	-4.9952	CD8+/Effector Memory
-8.4493	-0.49559	CD8+/Effector Memory
-8.1115	0.7998	CD8+/Effector Memory
-3.6702	-1.0197	CD8+/Effector Memory
-4.9267	-0.58835	CD8+/Effector Memory
-5.9547	0.18803	CD8+/Effector Memory
-9.0767	-0.92831	CD8+/Effector Memory
-6.3842	-3.3204	CD8+/Effector Memory
-10.586	-3.614	CD8+/Central Memory
-1.6213	-0.79366	CD8+/Central Memory
-7.0987	-6.2819	CD8+/Central Memory
-4.7834	-2.1852	CD8+/Effector Memory
-9.2928	-0.11658	CD8+/Effector Memory
-5.7678	-2.2172	CD8+/Effector Memory
-7.7266	-0.18728	CD8+/Effector Memory
-5.3586	-1.4024	CD8+/Effector Memory
-5.0584	-6.7268	CD8+/Central Memory
-3.0045	0.21685	CD8+/Central Memory
-2.2894	-0.71386	CD8+/Central Memory
-9.3817	-0.47371	CD8+/Effector Memory
-8.1102	-5.4073	CD8+/Central Memory
-6.0157	-5.9148	CD8+/Central Memory
-5.3056	-6.3002	CD8+/Central Memory
-4.93	-6.4316	CD8+/Central Memory
-7.976	-0.36143	CD8+/Effector Memory
-9.9529	-2.1097	CD8+/Effector Memory
-8.526	-1.7204	CD8+/Effector Memory
-6.9127	-1.0537	CD8+/Effector Memory
-8.8449	0.23348	CD8+/Effector Memory
-10.101	0.28602	CD8+/Effector Memory
-5.9792	-2.2728	CD8+/Effector Memory
-8.3771	-6.1374	CD8+/Central Memory
-5.5722	0.0044551	CD8+/Effector Memory
-6.5999	-1.7725	CD8+/Effector Memory
-9.7004	0.32947	CD8+/Effector Memory
-8.1989	-6.1615	CD8+/Central Memory
-4.8489	-2.9683	CD8+/Effector Memory
-8.4215	-4.4358	CD8+/Central Memory
-8.033	-4.1714	CD8+/Effector Memory
-7.5824	-0.61747	CD8+/Effector Memory
-3.9663	-2.8624	CD8+/Effector Memory
-8.4222	-5.5918	CD8+/Central Memory
-8.0494	-5.7078	CD8+/Central Memory
-9.9321	-1.3921	CD8+/Effector Memory
-4.0149	-0.82652	CD8+/Effector Memory
-6.9109	0.35625	CD8+/Effector Memory
-7.37	0.45434	CD8+/Effector Memory
-8.5702	-4.3187	CD8+/Central Memory
-8.3332	-5.1383	CD8+/Central Memory
-9.8461	-6.2783	CD8+/Central Memory
-8.7654	-0.77824	CD8+/Effector Memory
-3.1198	0.1798	CD8+/Central Memory
-5.6569	-3.2788	CD8+/Central Memory
-9.1914	-0.88706	CD8+/Effector Memory
-9.3058	-1.3382	CD8+/Effector Memory
-9.0216	-5.2394	CD8+/Central Memory
-7.1327	0.14757	CD8+/Effector Memory
-4.1134	-1.8011	CD8+/Effector Memory
-6.6947	-6.3789	CD8+/Central Memory
-5.9221	-3.2863	CD8+/Effector Memory
-7.6294	-0.59453	CD8+/Effector Memory
-5.6553	-3.2865	CD8+/Effector Memory
-7.9079	0.38341	CD8+/Effector Memory
-9.0272	-6.235	CD8+/Central Memory
-7.8509	-4.4721	CD8+/Central Memory
-8.6318	-6.0124	CD8+/Central Memory
-10.157	-3.9209	CD8+/Central Memory
-1.842	0.8836	CD8+/Central Memory
-7.303	-3.033	CD8+/Effector Memory
-4.6073	-3.044	CD8+/Effector Memory
-4.0167	-2.7474	CD8+/Effector Memory
-7.3838	-0.062875	CD8+/Effector Memory
-9.4389	-5.2976	CD8+/Central Memory
-9.9637	-0.63213	CD8+/Effector Memory
-10.365	-1.0461	CD8+/Effector Memory
-5.6734	-2.5524	CD8+/Effector Memory
-6.7373	-3.0367	CD8+/Effector Memory
-4.9769	-2.7599	CD8+/Effector Memory
-10.601	-0.82368	CD8+/Effector Memory
-8.816	-0.35824	CD8+/Effector Memory
-8.8758	-5.707	CD8+/Central Memory
-9.8719	-0.53304	CD8+/Effector Memory
-9.7699	-1.4387	CD8+/Effector Memory
-5.4872	-3.4744	CD8+/Effector Memory
-7.1942	-1.4084	CD8+/Effector Memory
-2.2194	-0.5371	CD8+/Central Memory
-10.143	-1.0654	CD8+/Effector Memory
-4.8312	-2.6969	CD8+/Effector Memory
-7.8864	-6.7162	CD8+/Central Memory
-9.8269	-0.72676	CD8+/Effector Memory
-5.7394	-1.6992	CD8+/Effector Memory
-8.8839	-5.9594	CD8+/Central Memory
-10.062	-6.4045	CD8+/Central Memory
-8.5818	0.65955	CD8+/Effector Memory
-8.2073	0.24435	CD8+/Effector Memory
-7.7525	-0.79025	CD8+/Effector Memory
-8.3286	0.071884	CD8+/Effector Memory
-8.6636	-0.64723	CD8+/Effector Memory
-9.0786	-0.058631	CD8+/Effector Memory
-6.5202	-5.7232	CD8+/Central Memory
-8.3208	-6.3584	CD8+/Central Memory
-7.7633	-4.4588	CD8+/Central Memory
-8.8227	-5.7571	CD8+/Central Memory
-4.7224	-6.7498	CD8+/Central Memory
-5.4014	0.12991	CD8+/Effector Memory
-4.8249	-2.7471	CD8+/Effector Memory
-7.6487	-4.6747	CD8+/Central Memory
-9.8736	-2.331	CD8+/Effector Memory
-8.8106	-4.3417	CD8+/Effector Memory
-3.565	-2.7947	CD8+/Effector Memory
-5.0504	-2.8372	CD8+/Effector Memory
-1.4093	-0.9792	CD8+/Central Memory
-8.7508	-6.2871	CD8+/Central Memory
-8.7222	-5.947	CD8+/Central Memory
-8.5999	-5.8657	CD8+/Central Memory
-10.104	-1.4718	CD8+/Effector Memory
-7.4897	-6.0697	CD8+/Central Memory
-8.1784	0.99069	CD8+/Effector Memory
-8.5082	-6.0941	CD8+/Central Memory
-2.9153	0.094831	CD8+/Central Memory
-7.0692	-2.9636	CD8+/Effector Memory
-5.0368	-6.3719	CD8+/Central Memory
-7.8604	-0.2654	CD8+/Effector Memory
-8.2049	-0.32668	CD8+/Effector Memory
-9.8269	-6.1733	CD8+/Central Memory
-8.2246	0.083084	CD8+/Effector Memory
-2.6186	0.45364	CD8+/Central Memory
-5.0319	-5.4846	CD8+/Central Memory
-7.8669	-6.1219	CD8+/Central Memory
-5.0952	-2.7603	CD8+/Effector Memory
-9.1808	-5.3612	CD8+/Central Memory
-8.9678	0.15883	CD8+/Effector Memory
-7.5344	-1.6811	CD8+/Effector Memory
-8.1698	-6.3872	CD8+/Central Memory
-6.1333	-1.8766	CD8+/Effector Memory
-9.179	-0.98426	CD8+/Effector Memory
-7.386	-6.4349	CD8+/Central Memory
-8.7419	-5.9126	CD8+/Central Memory
-7.4008	-0.52272	CD8+/Effector Memory
-5.6973	-2.7487	CD8+/Effector Memory
-9.0897	-2.0383	CD8+/Effector Memory
-6.0754	-6.4247	CD8+/Central Memory
-6.517	-6.3231	CD8+/Central Memory
-6.2859	-3.3609	CD8+/Effector Memory
-7.9261	-0.1435	CD8+/Effector Memory
-5.3181	-2.6875	CD8+/Effector Memory
-8.8923	-6.5672	CD8+/Central Memory
-6.9689	-3.1169	CD8+/Effector Memory
-7.6095	-0.62567	CD8+/Effector Memory
-4.4653	-2.6539	CD8+/Effector Memory
-7.0946	-2.3832	CD8+/Effector Memory
-1.3378	-0.95931	CD8+/Central Memory
-6.8926	-0.12485	CD8+/Effector Memory
-8.0324	-0.041944	CD8+/Effector Memory
-1.5325	-0.97879	CD8+/Central Memory
-9.4034	-0.94953	CD8+/Effector Memory
-7.7888	-4.8489	CD8+/Central Memory
-9.1684	-1.4588	CD8+/Effector Memory
-8.9551	-5.2881	CD8+/Central Memory
-3.8801	-2.9163	CD8+/Effector Memory
-8.7157	1.1826	CD8+/Effector Memory
-4.6249	-3.0989	CD8+/Effector Memory
-5.785	-2.7599	CD8+/Effector Memory
-7.7908	-0.4939	CD8+/Effector Memory
-1.9695	-0.57158	CD8+/Central Memory
-5.9296	-6.6905	CD8+/Central Memory
-8.6169	0.33711	CD8+/Effector Memory
-8.9942	-5.1421	CD8+/Central Memory
-9.0022	-6.3114	CD8+/Central Memory
-6.5072	-6.4048	CD8+/Central Memory
-8.0922	-6.0683	CD8+/Central Memory
-9.1074	-0.0754	CD8+/Effector Memory
-10.169	-1.1383	CD8+/Effector Memory
-3.6587	0.32459	CD8+/Central Memory
-5.6498	-1.2055	CD8+/Effector Memory
-8.2985	0.94215	CD8+/Effector Memory
-2.0753	0.83657	CD8+/Central Memory
-8.3878	-5.4307	CD8+/Central Memory
-1.0866	-1.1171	CD8+/Central Memory
-8.5306	-2.2352	CD8+/Effector Memory
-5.8091	-2.942	CD8+/Effector Memory
-9.8101	-0.21578	CD8+/Effector Memory
-10.503	-0.78043	CD8+/Effector Memory
-8.2153	0.038383	CD8+/Effector Memory
-6.7262	0.22502	CD8+/Effector Memory
-7.1945	-2.6083	CD8+/Effector Memory
-9.1065	-6.1293	CD8+/Central Memory
-9.2516	-5.9933	CD8+/Central Memory
-9.4823	-0.29449	CD8+/Effector Memory
-8.9509	-1.7184	CD8+/Effector Memory
-6.9417	0.42665	CD8+/Effector Memory
-3.2217	0.43941	CD8+/Central Memory
-6.8764	-5.9635	CD8+/Central Memory
-6.7473	-0.18756	CD8+/Effector Memory
-10.578	-3.3485	CD8+/Central Memory
-8.7521	-5.7555	CD8+/Central Memory
-6.1138	-0.92515	CD8+/Effector Memory
-10.22	-0.11052	CD8+/Effector Memory
-10.164	-0.69128	CD8+/Effector Memory
-4.9772	-6.8594	CD8+/Central Memory
-6.9114	-0.43151	CD8+/Effector Memory
-7.2326	-0.61532	CD8+/Effector Memory
-9.0361	-0.050832	CD8+/Effector Memory
-5.1764	-6.5472	CD8+/Central Memory
-9.9001	0.81172	CD8+/Effector Memory
-5.3438	-6.3888	CD8+/Central Memory
-8.0275	-1.0805	CD8+/Effector Memory
-10.049	-0.00099431	CD8+/Effector Memory
-10.255	-3.5718	CD8+/Central Memory
-9.6129	-3.4465	CD8+/Central Memory
-10.005	-6.0812	CD8+/Central Memory
-7.6363	0.3665	CD8+/Effector Memory
-6.8713	-6.2967	CD8+/Central Memory
-9.8117	-1.2438	CD8+/Effector Memory
-9.6221	0.014541	CD8+/Effector Memory
-6.9133	0.11157	CD8+/Effector Memory
-5.6127	-2.8669	CD8+/Effector Memory
-8.9394	0.35761	CD8+/Effector Memory
-9.8002	0.25618	CD8+/Effector Memory
-8.7517	-1.2172	CD8+/Effector Memory
-6.8657	-2.2536	CD8+/Effector Memory
-10.088	0.11411	CD8+/Effector Memory
-9.8431	0.47009	CD8+/Effector Memory
-8.6605	0.19307	CD8+/Effector Memory
-4.3443	-2.7716	CD8+/Effector Memory
-4.9672	-6.3192	CD8+/Central Memory
-8.0292	-4.9401	CD8+/Central Memory
-7.053	-6.3823	CD8+/Central Memory
-1.9359	0.78969	CD8+/Central Memory
-8.3009	-5.8976	CD8+/Central Memory
-10.501	-1.2282	CD8+/Effector Memory
-10.45	-1.2096	CD8+/Effector Memory
-8.9192	-0.17434	CD8+/Effector Memory
-5.7955	-1.5377	CD8+/Effector Memory
-9.4343	-4.201	CD8+/Central Memory
-7.3881	-2.9045	CD8+/Effector Memory
-10.125	-1.0748	CD8+/Effector Memory
-8.9568	0.67221	CD8+/Effector Memory
-6.6017	0.0047173	CD8+/Effector Memory
-8.3417	-5.0704	CD8+/Central Memory
-9.7019	-2.1266	CD8+/Effector Memory
-5.4144	-3.2002	CD8+/Effector Memory
-7.3437	-1.2794	CD8+/Effector Memory
-4.4412	-0.12857	CD8+/Effector Memory
-7.5991	-0.2727	CD8+/Effector Memory
-5.9799	0.33392	CD8+/Effector Memory
-9.2221	-5.3325	CD8+/Effector Memory
-9.5816	0.27407	CD8+/Effector Memory
-8.2959	-2.5743	CD8+/Effector Memory
-2.6021	0.5735	CD8+/Central Memory
-8.1672	0.31572	CD8+/Effector Memory
-8.9618	-2.7721	CD8+/Effector Memory
-8.4897	-6.4744	CD8+/Central Memory
-6.8199	0.56332	CD8+/Effector Memory
-9.0128	-5.8636	CD8+/Central Memory
-4.5766	-2.6578	CD8+/Effector Memory
-9.1865	-5.0397	CD8+/Effector Memory
-8.8152	-5.5261	CD8+/Central Memory
-8.436	0.050002	CD8+/Effector Memory
-9.0164	0.82026	CD8+/Effector Memory
-8.0357	0.35201	CD8+/Effector Memory
-5.6558	-2.8222	CD8+/Effector Memory
-6.1328	-6.672	CD8+/Central Memory
-10.133	-0.64166	CD8+/Effector Memory
-10.105	-0.62025	CD8+/Effector Memory
-4.8928	-6.0577	CD8+/Central Memory
-5.6439	-2.6858	CD8+/Effector Memory
-10.01	-0.32325	CD8+/Effector Memory
-8.7081	-5.552	CD8+/Central Memory
-5.883	-6.1055	CD8+/Central Memory
-8.7032	-6.0445	CD8+/Central Memory
-7.183	0.12409	CD8+/Effector Memory
-7.0952	-6.0598	CD8+/Central Memory
-10.107	-0.12565	CD8+/Effector Memory
-6.0201	-2.2438	CD8+/Effector Memory
-5.4517	-2.8584	CD8+/Effector Memory
-10.446	-3.576	CD8+/Central Memory
-10.206	-0.53594	CD8+/Effector Memory
-6.4516	-3.1495	CD8+/Effector Memory
-3.0154	0.21432	CD8+/Central Memory
-9.3026	-2.3539	CD8+/Effector Memory
-8.2524	-0.6686	CD8+/Effector Memory
-8.7255	-5.853	CD8+/Central Memory
-9.7384	0.018569	CD8+/Effector Memory
-8.3044	-4.631	CD8+/Central Memory
-8.8149	1.2147	CD8+/Effector Memory
-7.9557	-6.558	CD8+/Central Memory
-9.0437	-5.4929	CD8+/Central Memory
-8.2533	-3.5012	CD8+/Effector Memory
-9.8596	-0.72848	CD8+/Effector Memory
-8.2842	0.40463	CD8+/Effector Memory
-4.9259	-2.1483	CD8+/Effector Memory
-10.202	-0.10942	CD8+/Effector Memory
-7.684	-1.2478	CD8+/Effector Memory
-7.7562	-0.17953	CD8+/Effector Memory
-9.862	-5.9457	CD8+/Central Memory
-5.8259	-0.18481	CD8+/Effector Memory
-10.562	-1.0754	CD8+/Effector Memory
-8.4614	-0.84226	CD8+/Effector Memory
-8.365	0.48396	CD8+/Effector Memory
-6.9828	-6.2757	CD8+/Central Memory
-7.2774	-2.1368	CD8+/Effector Memory
12.044	-2.0418	Naive
-9.8306	0.50968	CD8+/Effector Memory
-10.511	-1.0474	CD8+/Effector Memory
-8.8137	-5.4108	CD8+/Central Memory
-7.0172	-2.3301	CD8+/Effector Memory
-8.0483	-0.84555	CD8+/Effector Memory
-9.5185	-1.1847	CD8+/Effector Memory
-5.6777	-1.6946	CD8+/Effector Memory
-8.5698	-6.4377	CD8+/Central Memory
-8.9664	-5.7212	CD8+/Central Memory
-9.331	-4.7302	CD8+/Central Memory
-7.9794	-5.8524	CD8+/Central Memory
-9.4762	-0.79334	CD8+/Effector Memory
-9.3446	-1.3097	CD8+/Effector Memory
-7.0831	-0.36545	CD8+/Effector Memory
-9.68	-0.17933	CD8+/Effector Memory
-9.1588	-0.8552	CD8+/Effector Memory
-6.4945	-2.2652	CD8+/Effector Memory
-7.8729	0.40849	CD8+/Effector Memory
-9.7896	-0.37793	CD8+/Effector Memory
-6.6015	-0.039765	CD8+/Effector Memory
-8.973	-4.6562	CD8+/Central Memory
-8.7043	-5.4718	CD8+/Central Memory
-5.2704	-2.8827	CD8+/Effector Memory
-7.4687	-1.7033	CD8+/Effector Memory
-8.501	-1.3832	CD8+/Effector Memory
-9.9199	0.30828	CD8+/Effector Memory
-8.9137	-6.4064	CD8+/Central Memory
-3.9393	-2.2083	CD8+/Effector Memory
-7.9243	-5.0411	CD8+/Central Memory
-9.5877	0.11388	CD8+/Effector Memory
-10.141	-0.066027	CD8+/Effector Memory
-9.888	-0.57012	CD8+/Effector Memory
-7.8866	0.34065	CD8+/Effector Memory
-8.6333	-2.9004	CD8+/Effector Memory
-8.3324	-4.2821	CD8+/Effector Memory
-9.8013	-2.2907	CD8+/Effector Memory
-9.0465	0.34911	CD8+/Effector Memory
-10.07	-3.5003	CD8+/Central Memory
-7.5259	-6.3658	CD8+/Central Memory
-8.6576	-5.535	CD8+/Central Memory
-7.3512	-6.4599	CD8+/Central Memory
-6.6019	-2.8429	CD8+/Effector Memory
-9.2116	-5.6838	CD8+/Central Memory
-8.5076	-6.3403	CD8+/Central Memory
-8.4674	-5.8328	CD8+/Central Memory
-8.1235	-0.94337	CD8+/Effector Memory
-5.1363	-6.7163	CD8+/Central Memory
-7.5273	0.065059	CD8+/Effector Memory
-7.2536	-1.9734	CD8+/Effector Memory
-8.0907	-0.51634	CD8+/Effector Memory
-9.6663	-1.0572	CD8+/Effector Memory
-6.7091	-6.6708	CD8+/Central Memory
-6.823	-0.76281	CD8+/Effector Memory
-6.8715	-1.8043	CD8+/Effector Memory
-9.0198	-5.2612	CD8+/Central Memory
-8.8937	-5.4225	CD8+/Central Memory
-10.054	-1.5776	CD8+/Effector Memory
-8.6832	0.8268	CD8+/Effector Memory
-6.6351	-2.0951	CD8+/Effector Memory
-9.1864	-0.88201	CD8+/Effector Memory
-8.824	-5.7005	CD8+/Central Memory
-8.8394	-6.4336	CD8+/Central Memory
-4.6355	-2.3435	CD8+/Effector Memory
-4.8821	-3.1801	CD8+/Effector Memory
-8.6522	-1.5499	CD8+/Effector Memory
-8.5875	-0.39685	CD8+/Effector Memory
-6.5404	0.37626	CD8+/Effector Memory
-7.2625	-1.7727	CD8+/Effector Memory
-7.7711	-0.92385	CD8+/Effector Memory
-8.4686	-5.5581	CD8+/Central Memory
-10.077	-0.77332	CD8+/Effector Memory
-9.3859	-4.9807	CD8+/Effector Memory
-6.034	-6.1986	CD8+/Central Memory
-8.5572	0.17705	CD8+/Effector Memory
-10.093	-6.5089	CD8+/Central Memory
-9.8939	-6.4503	CD8+/Central Memory
-4.9874	-2.4756	CD8+/Effector Memory
-7.6847	-6.3357	CD8+/Central Memory
-8.0077	0.5296	CD8+/Effector Memory
-8.448	-5.7026	CD8+/Central Memory
-8.8124	-6.3258	CD8+/Central Memory
-4.2978	-2.5201	CD8+/Effector Memory
-9.2496	-0.7974	CD8+/Effector Memory
-4.2359	-2.1915	CD8+/Effector Memory
-1.2864	-1.3064	CD8+/Central Memory
-8.6638	0.5145	CD8+/Effector Memory
-8.7513	-3.1551	CD8+/Effector Memory
-8.7561	-0.84055	CD8+/Effector Memory
-8.4257	-0.39869	CD8+/Effector Memory
-9.465	-0.077407	CD8+/Effector Memory
-5.3725	-5.672	CD8+/Central Memory
-4.7242	-3.0307	CD8+/Effector Memory
-9.3284	0.5738	CD8+/Effector Memory
-10.588	-3.5877	CD8+/Central Memory
-8.8224	-4.8866	CD8+/Central Memory
-6.3097	-6.4443	CD8+/Central Memory
-10.517	-3.5061	CD8+/Central Memory
-5.9427	-6.6079	CD8+/Central Memory
-8.5093	-0.5017	CD8+/Effector Memory
-5.0824	-0.26407	CD8+/Effector Memory
-9.6118	0.31378	CD8+/Effector Memory
-0.83584	-1.1963	CD8+/Central Memory
-9.3835	-4.6351	CD8+/Effector Memory
-7.8557	0.078914	CD8+/Effector Memory
-8.6934	-1.9704	CD8+/Effector Memory
-7.6544	0.32943	CD8+/Effector Memory
-5.5028	-0.050482	CD8+/Effector Memory
-7.908	-0.20825	CD8+/Effector Memory
-3.6374	-2.7886	CD8+/Effector Memory
-8.2085	0.7195	CD8+/Effector Memory
-8.0988	-6.5811	CD8+/Central Memory
-7.9743	0.86009	CD8+/Effector Memory
-4.0219	-5.838	CD8+/Central Memory
-0.010676	-10.708	CD8+/Central Memory
-8.0163	-4.8724	CD8+/Central Memory
-8.6739	-5.2708	CD8+/Central Memory
-7.9309	-4.3416	CD8+/Central Memory
12.393	-1.6841	CD8+/Central Memory
-5.9474	-5.6542	CD8+/Central Memory
-7.9056	-0.064618	CD8+/Effector Memory
-6.4484	-0.34445	CD8+/Effector Memory
-8.8199	-5.7061	CD8+/Central Memory
-8.9016	-0.93976	CD8+/Effector Memory
-8.7911	-0.17656	CD8+/Effector Memory
-8.1198	-6.5933	CD8+/Central Memory
-6.0877	-1.9965	CD8+/Effector Memory
-8.184	0.91621	CD8+/Effector Memory
-9.6545	0.33338	CD8+/Effector Memory
12.304	-1.7099	Naive
-10.336	-1.5381	CD8+/Effector Memory
-8.7918	-4.1293	CD8+/Effector Memory
-7.9646	0.9421	CD8+/Effector Memory
-6.6258	-2.328	CD8+/Central Memory
-9.5969	-0.22123	CD8+/Effector Memory
-10.38	-1.3738	CD8+/Effector Memory
-10.502	-3.5104	CD8+/Central Memory
12.182	-1.6346	CD8+/Effector Memory
-5.9981	-5.6586	CD8+/Central Memory
-4.9839	-6.8671	CD8+/Central Memory
-7.8174	-0.11777	Naive
-8.5745	-6.1925	CD8+/Central Memory
-7.9215	-5.5486	CD8+/Central Memory
-9.0996	-4.5124	CD8+/Effector Memory
-8.2253	-5.6006	CD8+/Central Memory
-2.5438	-0.08991	CD8+/Central Memory
-9.4972	-2.2322	CD8+/Effector Memory
-7.873	-4.7635	CD8+/Central Memory
-7.55	0.46101	CD8+/Effector Memory
-8.3867	0.84717	CD8+/Effector Memory
-6.0629	-2.797	CD8+/Effector Memory
-7.8486	-4.7501	CD8+/Central Memory
-8.5758	-5.4157	CD8+/Central Memory
-7.9744	0.53629	CD8+/Effector Memory
-7.5985	-5.4503	CD8+/Central Memory
-9.288	-3.984	CD8+/Central Memory
-6.6985	-0.73881	CD8+/Effector Memory
-9.0998	0.21059	CD8+/Effector Memory
-8.7094	-6.6829	CD8+/Central Memory
-9.7152	-0.48468	CD8+/Effector Memory
-10.613	-0.69431	CD8+/Effector Memory
-6.5461	-6.4873	CD8+/Central Memory
-5.5794	-0.38375	CD8+/Effector Memory
-9.9645	-0.071516	CD8+/Effector Memory
-6.8244	-6.3338	CD8+/Central Memory
-10.021	-6.507	CD8+/Central Memory
-6.2511	-0.029594	CD8+/Effector Memory
-9.962	-0.92143	CD8+/Effector Memory
-9.9015	-4	CD8+/Central Memory
-7.543	-1.1978	CD8+/Effector Memory
-8.3063	-0.68121	CD8+/Effector Memory
-9.0963	0.58989	CD8+/Effector Memory
-5.4216	-0.17653	CD8+/Effector Memory
-10.016	-6.4467	CD8+/Central Memory
-5.4373	-3.132	CD8+/Effector Memory
-7.7578	0.16796	CD8+/Effector Memory
-9.7455	-1.1261	CD8+/Effector Memory
-8.9104	-6.351	CD8+/Central Memory
-6.9219	0.28128	CD8+/Effector Memory
-6.5504	-0.076391	CD8+/Effector Memory
-9.0801	-5.5639	CD8+/Central Memory
-0.75293	-1.4028	CD8+/Central Memory
-8.8067	-5.3343	CD8+/Central Memory
-2.1319	8.9612	CD4+/Central Memory
-7.4717	-4.2683	CD8+/Central Memory
-9.6891	-0.7105	CD8+/Effector Memory
-6.8715	-6.0584	CD8+/Central Memory
-8.8088	-5.5994	CD8+/Central Memory
-9.5481	-0.71186	CD8+/Effector Memory
-7.0427	-3.7735	CD8+/Central Memory
-2.3221	0.7494	CD8+/Central Memory
-10.213	-1.4792	CD8+/Effector Memory
-8.6834	-6.4745	CD8+/Central Memory
-9.8871	-0.71271	CD8+/Effector Memory
-8.978	-6.0181	CD8+/Central Memory
-7.1485	-2.5176	CD8+/Effector Memory
-5.9405	-2.1053	CD8+/Effector Memory
-9.0463	-5.4165	CD8+/Central Memory
-6.6097	-0.83776	CD8+/Effector Memory
-8.0837	-6.4285	CD8+/Central Memory
-8.767	-6.0179	CD8+/Central Memory
-7.7671	-2.496	CD8+/Effector Memory
-9.0562	-4.6036	CD8+/Effector Memory
-8.7559	1.1708	CD8+/Effector Memory
-7.3116	0.49616	CD8+/Effector Memory
-10.085	-0.26786	CD8+/Effector Memory
-2.136	0.76092	CD8+/Central Memory
-9.0404	-1.3781	CD8+/Effector Memory
-6.0769	-0.48743	CD8+/Effector Memory
-9.7907	-2.5156	CD8+/Effector Memory
-9.0656	0.42136	CD8+/Effector Memory
-7.8411	-4.9263	CD8+/Central Memory
-8.9048	-4.9621	CD8+/Central Memory
-9.1183	-5.7261	CD8+/Central Memory
-8.0033	-6.2415	CD8+/Central Memory
-1.2008	-0.94681	CD8+/Central Memory
-2.3358	0.70375	CD8+/Central Memory
-6.5247	-6.0681	CD8+/Central Memory
-4.7171	-5.5317	CD8+/Central Memory
-8.2517	0.2205	CD8+/Effector Memory
-4.7275	-5.0964	CD8+/Central Memory
-9.0034	-5.8135	CD8+/Central Memory
-8.8869	-0.46394	CD8+/Effector Memory
-9.9898	-0.21605	CD8+/Effector Memory
-5.5226	-5.8903	CD8+/Central Memory
-6.8746	0.76403	CD8+/Effector Memory
-5.6553	-3.2838	CD8+/Effector Memory
-9.193	-0.042804	CD8+/Effector Memory
-5.4773	-6.4956	CD8+/Central Memory
-5.7934	-6.6244	CD8+/Central Memory
-9.0758	-5.3806	CD8+/Central Memory
-9.583	-0.92315	CD8+/Effector Memory
-9.1124	-6.0352	CD8+/Central Memory
-8.153	-5.7678	CD8+/Central Memory
-9.8525	-0.78179	CD8+/Effector Memory
-9.6344	-4.3803	CD8+/Central Memory
-8.8671	-6.5688	CD8+/Central Memory
-7.9486	0.46852	CD8+/Effector Memory
-8.0324	-4.7091	CD8+/Central Memory
-8.7605	-5.999	CD8+/Central Memory
-9.33	0.17104	CD8+/Effector Memory
-7.9019	-0.56454	CD8+/Effector Memory
-8.2376	-0.43632	CD8+/Effector Memory
-10.018	-6.4678	CD8+/Central Memory
-8.0432	-3.9746	CD8+/Central Memory
-9.1873	-0.20347	CD8+/Effector Memory
-9.2492	-1.8283	CD8+/Effector Memory
-6.3454	-0.17412	CD8+/Effector Memory
-10.431	-1.3639	CD8+/Effector Memory
-2.2833	0.78889	CD8+/Central Memory
-9.7473	-2.2594	CD8+/Effector Memory
-8.8198	0.53364	CD8+/Effector Memory
-10.076	-6.5623	CD8+/Central Memory
-10.152	-2.7089	CD8+/Central Memory
-5.1734	-3.0905	CD8+/Effector Memory
-8.9045	0.9859	CD8+/Effector Memory
-10.036	-0.64282	CD8+/Effector Memory
-6.7779	-6.2927	CD8+/Central Memory
-9.9208	-6.3236	CD8+/Central Memory
-8.5618	-6.0021	CD8+/Central Memory
-7.7644	-6.4074	CD8+/Central Memory
-8.4894	-6.546	CD8+/Central Memory
-9.8901	-6.3011	CD8+/Central Memory
-9.7177	-0.51418	CD8+/Effector Memory
-9.0113	-5.2327	CD8+/Central Memory
-8.0465	0.35661	CD8+/Effector Memory
-9.618	-0.12609	CD8+/Effector Memory
-5.8536	-6.5205	CD8+/Central Memory
-8.0544	-6.4162	CD8+/Central Memory
-0.39754	-9.0417	CD8+/Central Memory
-3.0069	0.25274	CD8+/Central Memory
-10.372	-0.95632	CD8+/Effector Memory
-4.4161	-0.49109	CD8+/Effector Memory
-7.2116	0.18486	CD8+/Effector Memory
-9.6347	-1.302	CD8+/Effector Memory
-8.6636	-0.73243	CD8+/Effector Memory
-9.5278	-2.1804	CD8+/Effector Memory
-7.8852	-2.1611	CD8+/Effector Memory
-7.0311	-2.934	CD8+/Effector Memory
-5.4861	-2.6632	CD8+/Effector Memory
-9.1453	-1.3137	CD8+/Effector Memory
-9.1194	-6.1794	CD8+/Central Memory
-9.0491	-1.0533	CD8+/Effector Memory
-8.0588	-2.5429	CD8+/Effector Memory
-10.031	0.12392	CD8+/Effector Memory
-8.4167	-5.4446	CD8+/Central Memory
-5.5745	-5.7785	CD8+/Central Memory
-8.6938	-0.51414	CD8+/Effector Memory
-2.4048	-0.307	CD8+/Central Memory
-3.1082	0.32694	CD8+/Central Memory
-9.6087	-5.7113	CD8+/Central Memory
-5.6362	-2.3799	CD8+/Effector Memory
-9.1385	-5.5666	CD8+/Effector Memory
-8.1038	-4.9419	CD8+/Central Memory
-6.7307	-0.15139	CD8+/Effector Memory
-9.8035	-2.1759	CD8+/Effector Memory
-6.1947	0.57668	CD8+/Effector Memory
-8.886	-6.5726	CD8+/Central Memory
-8.7479	-0.16001	CD8+/Effector Memory
-4.8746	-3.2776	CD8+/Effector Memory
-9.4093	-0.64112	CD8+/Effector Memory
-9.4745	1.0499	CD8+/Effector Memory
-8.4098	-1.5372	CD8+/Effector Memory
-5.3747	-3.0507	CD8+/Effector Memory
-10.176	-0.78543	CD8+/Effector Memory
-8.862	-5.7056	CD8+/Central Memory
-6.0555	-1.1132	CD8+/Effector Memory
-9.1679	1.2318	CD8+/Effector Memory
-8.8357	-6.306	CD8+/Central Memory
-5.2545	-0.89054	CD8+/Effector Memory
-7.952	-0.066614	CD8+/Effector Memory
-6.3048	-2.1733	CD8+/Effector Memory
-8.3836	-6.4815	CD8+/Central Memory
-9.0808	-5.8105	CD8+/Central Memory
-8.8729	-5.9708	CD8+/Central Memory
-10.383	-1.2984	CD8+/Effector Memory
-5.5593	-2.5826	CD8+/Effector Memory
-9.6506	-1.7069	CD8+/Effector Memory
-4.1748	-2.1625	Naive
-10.164	-0.29145	CD8+/Effector Memory
-8.5356	0.34334	CD8+/Effector Memory
-1.1684	-0.99627	CD8+/Central Memory
-1.9085	-0.43443	CD8+/Central Memory
-6.1118	-2.5904	CD8+/Effector Memory
-9.2961	0.37127	CD8+/Effector Memory
-5.7844	-5.4083	CD8+/Central Memory
-9.2086	-5.4809	CD8+/Central Memory
-8.9802	-6.4866	CD8+/Central Memory
-7.6133	-0.89341	CD8+/Effector Memory
-7.3145	-1.6151	CD8+/Effector Memory
-9.8309	0.5758	CD8+/Effector Memory
-7.7869	-6.5451	CD8+/Central Memory
-4.3754	-0.17014	CD8+/Effector Memory
-10.324	0.19106	CD8+/Effector Memory
-9.2311	-4.6474	CD8+/Effector Memory
-6.9791	-0.84225	CD8+/Effector Memory
-8.1419	-5.3058	CD8+/Central Memory
-10.034	0.32456	CD8+/Effector Memory
-6.7275	-6.1463	CD8+/Central Memory
-5.7097	-6.7695	CD8+/Central Memory
-5.817	-2.8446	CD8+/Effector Memory
-3.9925	-2.1929	CD8+/Effector Memory
-9.7654	-1.1567	CD8+/Effector Memory
-9.2318	0.5042	CD8+/Effector Memory
-4.4777	-2.8946	CD8+/Effector Memory
-8.7402	-6.2446	CD8+/Central Memory
-8.7878	-0.46079	CD8+/Effector Memory
-8.643	-1.2254	CD8+/Effector Memory
-8.431	-0.5691	CD8+/Effector Memory
-8.8698	-6.2013	CD8+/Central Memory
-1.9886	-0.4902	CD8+/Central Memory
-4.3842	-3.4713	CD8+/Effector Memory
-6.4094	-1.9265	CD8+/Effector Memory
-7.0515	-1.9733	CD8+/Effector Memory
-10.103	0.39437	CD8+/Effector Memory
-5.5853	-2.4963	CD8+/Effector Memory
-8.2448	-0.64567	CD8+/Effector Memory
-10.021	-4.0588	CD8+/Central Memory
-1.5443	-0.92166	CD8+/Central Memory
-9.7839	0.13534	CD8+/Effector Memory
-8.4539	-4.7696	CD8+/Central Memory
-4.0729	-0.67583	CD8+/Effector Memory
-8.891	-5.7287	CD8+/Central Memory
-6.4552	-2.4043	CD8+/Effector Memory
12.653	-1.495	CD8+/Effector Memory
-2.2098	-0.28187	CD8+/Central Memory
-4.2428	-2.0407	CD8+/Effector Memory
-8.9705	-5.8329	CD8+/Central Memory
-7.1488	-0.49107	CD8+/Effector Memory
-6.1104	-6.5122	CD8+/Central Memory
-4.4208	-2.6261	CD8+/Effector Memory
-9.1579	-0.40848	CD8+/Effector Memory
-5.485	-2.7203	CD8+/Effector Memory
-9.7963	0.63619	CD8+/Effector Memory
-5.0681	-5.7999	CD8+/Central Memory
-9.199	0.38867	CD8+/Effector Memory
-8.0891	0.57138	CD8+/Effector Memory
-8.361	0.11552	CD8+/Effector Memory
-9.65	-0.43486	CD8+/Effector Memory
-9.1781	-5.9975	CD8+/Central Memory
-8.9737	0.37891	CD8+/Effector Memory
-9.1933	0.073008	CD8+/Effector Memory
-8.7238	-0.48202	CD8+/Effector Memory
-5.1778	-6.5955	CD8+/Central Memory
-9.0496	-5.114	CD8+/Effector Memory
-10.22	-0.5749	CD8+/Effector Memory
-5.1766	-0.69724	CD8+/Effector Memory
-5.2163	-6.7303	CD8+/Central Memory
-7.7763	-5.8858	CD8+/Central Memory
-6.5377	-1.1462	CD8+/Effector Memory
-1.1934	-0.99196	CD8+/Central Memory
-6.6056	-2.7395	CD8+/Effector Memory
-9.5638	-6.0529	CD8+/Central Memory
-8.2028	0.78164	CD8+/Effector Memory
-6.5093	-0.19609	CD8+/Effector Memory
-6.4756	-5.604	CD8+/Central Memory
-9.7103	-0.43334	CD8+/Effector Memory
-6.9593	-1.4106	CD8+/Effector Memory
-8.3059	-2.8569	CD8+/Effector Memory
-7.7086	0.10276	CD8+/Effector Memory
-6.8669	-6.4366	CD8+/Central Memory
-2.0741	0.91128	CD8+/Central Memory
-9.6588	0.51293	CD8+/Effector Memory
-9.8036	-2.4772	CD8+/Central Memory
-7.9101	-5.7019	CD8+/Central Memory
-9.6662	-2.799	CD8+/Effector Memory
-8.6485	0.16701	CD8+/Effector Memory
-8.5093	0.98724	CD8+/Effector Memory
-5.6707	-1.8036	CD8+/Effector Memory
-10.033	-0.58091	CD8+/Effector Memory
-0.96775	-1.3623	CD8+/Central Memory
-8.5688	0.80119	CD8+/Effector Memory
-5.2387	-2.6074	CD8+/Effector Memory
-3.7364	0.32521	CD8+/Central Memory
-9.3217	-5.1344	CD8+/Effector Memory
-6.6657	0.21366	CD8+/Effector Memory
-8.8706	-5.7561	CD8+/Central Memory
-8.1986	-0.96118	CD8+/Effector Memory
-8.2622	-1.8529	CD8+/Effector Memory
-5.9792	-5.5212	CD8+/Central Memory
-1.8895	0.83231	CD8+/Central Memory
-4.6037	-0.67484	CD8+/Effector Memory
-10.255	-1.2765	CD8+/Effector Memory
-8.4623	-6.2574	CD8+/Central Memory
-8.5398	-5.3985	CD8+/Central Memory
-10.125	-1.2394	CD8+/Effector Memory
-2.2123	0.84473	CD8+/Central Memory
-8.396	-2.3548	CD8+/Effector Memory
-8.9366	0.11226	CD8+/Effector Memory
-9.4392	-1.1574	CD8+/Effector Memory
-9.2903	-5.3426	CD8+/Effector Memory
-4.3505	-3.1363	CD8+/Effector Memory
-8.9094	-5.8136	CD8+/Central Memory
-5.5073	-2.7401	CD8+/Effector Memory
-5.8348	-3.1449	CD8+/Effector Memory
-10.092	-0.23973	CD8+/Effector Memory
-10.134	-1.703	CD8+/Effector Memory
-8.7926	-5.5743	CD8+/Central Memory
-10.486	-0.90453	CD8+/Effector Memory
-9.4333	0.35835	CD8+/Effector Memory
-8.8953	-5.6662	CD8+/Central Memory
-8.7047	-6.1708	CD8+/Central Memory
-6.4076	-1.0912	CD8+/Effector Memory
-5.0747	-2.0815	CD8+/Effector Memory
-9.0321	-5.4183	CD8+/Central Memory
-8.7647	0.078663	CD8+/Effector Memory
-9.2995	-4.7974	CD8+/Effector Memory
-9.2665	-2.1245	CD8+/Effector Memory
-9.0236	0.30006	CD8+/Effector Memory
-9.867	0.10314	CD8+/Effector Memory
-8.2706	-0.64959	CD8+/Effector Memory
-1.4668	-1.0275	CD8+/Central Memory
-10.354	-0.94144	CD8+/Effector Memory
-4.4164	-2.9384	CD8+/Effector Memory
-9.4852	0.63447	CD8+/Effector Memory
-7.7884	-4.8982	CD8+/Central Memory
-9.1822	-0.15592	CD8+/Effector Memory
-7.9592	0.77835	CD8+/Effector Memory
-8.8433	-1.111	CD8+/Effector Memory
-8.8996	-2.7838	CD8+/Effector Memory
-10.299	-0.91439	CD8+/Effector Memory
-6.5697	-0.066217	CD8+/Effector Memory
-9.4616	-2.4344	CD8+/Effector Memory
-9.9906	-6.4855	CD8+/Central Memory
-8.552	-1.02	CD8+/Effector Memory
-8.9819	-0.21005	CD8+/Effector Memory
-9.9652	-1.3131	CD8+/Effector Memory
-7.5728	0.61595	CD8+/Effector Memory
-5.9364	-2.9526	CD8+/Effector Memory
-6.3847	-5.6451	CD8+/Central Memory
-8.6579	0.73731	CD8+/Effector Memory
-8.9373	-4.2702	CD8+/Effector Memory
-8.5913	-2.2637	CD8+/Effector Memory
-6.68	-1.6207	CD8+/Effector Memory
-6.4094	-2.502	CD8+/Effector Memory
-9.0431	0.32251	CD8+/Effector Memory
-10.118	-1.7245	CD8+/Effector Memory
-6.5683	-6.0532	CD8+/Central Memory
-6.3372	-6.4252	CD8+/Central Memory
-5.5683	-2.8952	CD8+/Effector Memory
-10.046	0.26954	CD8+/Effector Memory
-6.0579	-3.0176	CD8+/Effector Memory
-8.7436	0.37265	CD8+/Effector Memory
-7.4331	-1.1449	CD8+/Effector Memory
-9.7047	-0.13657	CD8+/Effector Memory
-9.8795	0.06704	CD8+/Effector Memory
-5.1087	-0.87359	Naive
-8.2028	-1.1492	CD8+/Effector Memory
-1.4357	-1.1503	CD8+/Central Memory
-6.0716	-3.2221	CD8+/Effector Memory
-8.2166	-4.3707	CD8+/Central Memory
-7.0938	-6.4808	CD8+/Central Memory
-7.1096	-6.4018	CD8+/Central Memory
-0.29552	-9.1924	CD8+/Central Memory
-9.0768	0.90703	CD8+/Effector Memory
-9.6187	-1.1224	CD8+/Effector Memory
-5.3537	-3.1567	CD8+/Effector Memory
-9.3628	-0.24094	CD8+/Effector Memory
-5.5043	-6.2089	CD8+/Central Memory
-1.4293	-1.0438	CD8+/Central Memory
-5.4804	-2.7698	CD8+/Effector Memory
-8.6423	-6.4424	CD8+/Central Memory
-6.0661	-5.779	CD8+/Central Memory
-10.415	-3.5551	CD8+/Central Memory
-5.3492	-6.703	CD8+/Central Memory
-8.0475	-5.8353	CD8+/Central Memory
-2.1919	-0.30794	CD8+/Central Memory
-8.6345	-6.3164	CD8+/Central Memory
-8.3874	-3.8322	CD8+/Effector Memory
-8.7453	-3.0364	CD8+/Effector Memory
-8.9317	-0.85368	CD8+/Effector Memory
-2.6545	-0.12354	CD8+/Central Memory
-8.7704	-0.91838	CD8+/Effector Memory
-9.1902	0.73536	CD8+/Effector Memory
[truncated: 63,536 more rows]

## Sheet: Figure 1F
	Cyno				Rhesus				Human				AGM
CD4+ Central Memory	53.7	90.6	11.6		59.6	47.1	43.9		44.4	78	52.3	40.9	84	75.8	83.9	86.2
CD4+ Effector Memory	45.3	7.4	86.6		6.86	17.8	8.3		1.15	0.859	2.11	1.6	0	0	0	0
CD4+ Naive	1.02	2.4	1.7		35.8	38.4	47.8		56.2	20.3	46.5	59.5	16	25.8	20	16

## Sheet: Figure 1H
Age (Human-equivalent years)	Human	AGM	RhM	CEM
41	60.2
38	12
24	15.5
23	16.6
36		61.9
21		63.6
27			62.3
27			62.4
27			65.1
57				85.6
39				95.8
60				93.6

## Sheet: Figure 1I
Age (Human-equivalent years)	Human	AGM	RhM	CEM
41	22.3
38	34.1
24	17.6
23	18.6
36		33.9
21		34.8
27			22.6
27			17.4
27			21.3
57				9.86
39				2.39
60				4

## Sheet: Figure 1J
Age (Human-equivalent years)	Human	AGM	RhM	CEM
41	20.3
38	56.2
24	40.7
23	58.9
36		16
21		16
27			35.8
27			38.4
27			47.8
57				2.4
39				1.7
60				1.02

## Sheet: Figures 2A and 2B
umap_1	umap_2	fsom-metaclust-elbow	Tissue
4.0243	-6.4769	18	Liver
-4.1391	-5.5954	8	Liver
1.5406	3.1112	7	Liver
-4.7145	-5.8422	8	Liver
-4.0743	-5.8081	8	Liver
3.6157	-6.4664	13	Liver
-3.2112	-1.8489	20	Liver
-4.3011	-5.8619	8	Liver
-4.9005	-5.1406	12	Liver
-3.2091	-2.6918	20	Liver
-4.4178	-6.2044	8	Liver
-4.3609	-5.5307	8	Liver
-2.5722	1.6753	17	Liver
3.7415	-5.9986	21	Liver
-4.2762	-5.699	8	Liver
-4.8341	-5.3897	8	Liver
-4.5991	-5.3036	8	Liver
-4.5894	-5.8207	8	Liver
-4.9609	-4.9812	12	Liver
3.3652	-6.2696	18	Liver
-2.8784	-0.39213	12	Liver
-4.1973	-5.8449	8	Liver
-4.2045	-5.9102	8	Liver
3.5014	-6.1284	18	Liver
3.6575	-5.7722	18	Liver
1.8389	3.3429	7	Liver
1.611	-5.4045	7	Liver
3.7859	-6.0468	21	Liver
-8.9349	2.1192	12	Liver
-3.2291	-1.9216	20	Liver
-4.1163	-5.7897	8	Liver
-4.5616	-5.7009	8	Liver
-4.4504	-5.6583	8	Liver
-5.5652	-1.8499	12	Liver
4.9497	-7.1824	18	Liver
-4.2777	-6.1323	8	Liver
-4.257	-5.6764	8	Liver
-7.514	0.63674	11	Liver
-4.9088	-6.9053	9	Liver
-4.8656	-6.1552	7	Liver
3.4958	-5.8675	18	Liver
-4.6033	-6.3544	9	Liver
3.1642	-6.1897	18	Liver
1.4969	-5.4636	15	Liver
4.8104	-7.226	18	Liver
-4.2924	-5.7069	8	Liver
-4.2935	-5.3945	8	Liver
-4.2873	-5.7751	8	Liver
-4.3181	-5.915	8	Liver
-4.9558	-5.3129	12	Liver
-6.8026	-1.7846	11	Liver
-3.2393	-2.0755	20	Liver
-4.1987	-5.5562	8	Liver
-4.755	-5.2716	8	Liver
-4.9231	-5.0105	12	Liver
2.6573	-5.6929	3	Liver
-5.1126	-5.6442	8	Liver
-4.242	-5.7751	8	Liver
-4.6135	-5.2295	8	Liver
-4.2712	-5.6965	8	Liver
-4.4714	-5.9185	8	Liver
-5.9795	-4.5819	9	Liver
2.5653	-5.9843	7	Liver
-6.6614	-5.2263	8	Liver
-4.5981	-6.0435	8	Liver
3.6255	-6.0552	18	Liver
-4.1592	-5.581	8	Liver
-4.2797	-5.773	8	Liver
-5.029	-4.7463	12	Liver
-3.225	-2.0998	20	Liver
-4.5599	-5.2175	8	Liver
2.6625	-6.0399	7	Liver
1.6749	-5.4338	7	Liver
-4.6478	-5.9288	8	Liver
-5.0203	-4.9261	12	Liver
-4.7288	-6.0674	8	Liver
-4.994	-4.9542	12	Liver
4.2365	-5.9917	18	Liver
-3.2352	-2.6491	20	Liver
3.7272	-6.1459	18	Liver
-4.621	-5.3257	8	Liver
4.7562	-6.0129	18	Liver
3.8437	-5.4849	4	Liver
2.8784	-5.8371	3	Liver
3.9288	-6.4419	21	Liver
-4.0146	-5.7563	8	Liver
-4.9978	-5.6847	8	Liver
-4.0324	-5.5706	8	Liver
-4.7262	-5.2543	8	Liver
-4.9214	-5.5342	8	Liver
-4.2517	-5.6751	8	Liver
4.0179	-5.9742	18	Liver
-4.0714	-5.7176	8	Liver
-4.186	-5.3887	8	Liver
-3.228	-2.0365	20	Liver
4.0878	-6.0965	18	Liver
3.6814	-6.3549	18	Liver
-4.5692	-5.2622	8	Liver
-7.281	0.37677	12	Liver
2.7928	-5.8903	7	Liver
-5.1079	-2.5233	9	Liver
-5.0989	-5.7087	8	Liver
-4.1196	-5.7908	8	Liver
0.98177	3.1518	7	Liver
-4.3542	-6.2679	9	Liver
-5.1916	-5.5939	8	Liver
-4.6642	-5.2391	8	Liver
-4.6204	-5.2413	8	Liver
-4.6686	-5.3744	8	Liver
-4.9893	-5.9462	8	Liver
-6.3228	-5.5228	8	Liver
-4.2536	-5.7307	8	Liver
-4.691	-6.0045	8	Liver
-4.293	-5.909	8	Liver
-4.3126	-5.6338	8	Liver
-4.2799	-5.4275	8	Liver
-4.3583	-6.0338	8	Liver
-4.3043	-5.7128	8	Liver
-4.9468	-5.6573	8	Liver
-3.3327	-2.2397	20	Liver
-4.5421	-5.3352	8	Liver
3.9908	-6.2217	18	Liver
-4.6736	-5.7554	8	Liver
-4.0518	-5.7475	8	Liver
-4.7634	-6.0388	8	Liver
-4.9642	-5.513	8	Liver
-4.5339	-5.262	8	Liver
-4.8383	-5.1456	12	Liver
3.6701	-6.0668	21	Liver
5.1691	-7.2584	18	Liver
-5.1494	-5.2392	9	Liver
-3.971	-5.728	8	Liver
-3.2157	-2.5509	20	Liver
4.6747	-6.4223	7	Liver
-3.2467	-2.0108	20	Liver
-4.1621	-6.0133	8	Liver
3.4839	-6.1063	18	Liver
-3.9801	-5.7032	8	Liver
-4.1877	-5.5254	8	Liver
2.6532	-6.0637	7	Liver
-4.1664	-5.8413	8	Liver
2.9228	-5.9238	3	Liver
-4.7528	-5.2605	8	Liver
-4.763	-5.1803	8	Liver
-3.2159	-2.3121	20	Liver
1.5676	-5.8191	15	Liver
3.4805	-6.3744	18	Liver
-4.2503	-5.815	8	Liver
-5.5154	-3.1993	8	Liver
-3.2014	-2.1717	20	Liver
-4.3597	-5.8266	8	Liver
-4.5375	-5.3211	8	Liver
2.7506	-5.6619	7	Liver
3.3702	-5.9893	12	Liver
-4.4124	-5.6671	8	Liver
-4.3321	-5.2249	8	Liver
-4.4517	-6.0047	8	Liver
4.903	-6.7797	18	Liver
3.9667	-6.0099	18	Liver
-3.2564	-2.1866	20	Liver
-3.2362	-2.5942	20	Liver
-4.616	-5.9722	8	Liver
-4.5802	-6.316	9	Liver
-2.8539	-0.62362	12	Liver
-3.9601	-5.7115	8	Liver
-4.1237	-5.8043	8	Liver
-5.0273	-4.8567	12	Liver
1.8716	3.7561	7	Liver
5.5681	-5.2687	18	Liver
-4.0863	-5.7554	8	Liver
-4.861	-6.1154	8	Liver
-4.7373	-5.9397	8	Liver
-4.9916	-5.0254	7	Liver
-4.449	-5.8489	8	Liver
-2.8785	-0.46897	12	Liver
-4.7538	-5.5868	8	Liver
0.732	5.2918	7	Liver
3.6032	-6.2436	18	Liver
-4.4292	-5.8418	8	Liver
-4.3513	-5.8545	8	Liver
0.98352	3.1024	13	Liver
2.5967	-5.6966	7	Liver
-4.73	-5.259	8	Liver
2.6709	-5.877	7	Liver
3.8833	5.5586	7	Liver
-4.0702	-5.7308	8	Liver
-4.1535	-5.6108	8	Liver
-4.266	-5.9279	8	Liver
-4.6413	-5.1577	8	Liver
-4.1646	-5.8393	8	Liver
-6.8991	-0.57715	11	Liver
3.7296	-6.1558	21	Liver
3.3695	-6.1743	18	Liver
-4.1007	-5.8018	8	Liver
1.4533	-5.1395	7	Liver
1.6333	-5.3758	7	Liver
-5.0163	-5.1578	12	Liver
-4.133	-5.7796	8	Liver
1.0761	-6.4555	15	Liver
-4.4131	-5.9601	8	Liver
-4.699	-5.1429	8	Liver
-7.3676	-0.68714	11	Liver
3.0593	-5.77	18	Liver
3.0864	-5.937	7	Liver
3.675	-6.5218	13	Liver
-7.8496	0.13705	12	Liver
3.9823	-6.7993	18	Liver
-4.2405	-5.8437	8	Liver
1.531	-5.3022	7	Liver
-4.772	-6.1439	7	Liver
-4.4343	-5.9557	8	Liver
-4.0722	-5.6938	8	Liver
1.5789	-5.4761	7	Liver
-7.6167	-5.257	20	Liver
-2.8578	-0.46111	12	Liver
-7.3193	0.97399	12	Liver
4.1053	-6.2678	18	Liver
2.8328	-5.5622	7	Liver
-4.7054	-5.3375	8	Liver
-3.2164	-2.6641	20	Liver
-4.3033	-5.9908	8	Liver
1.7374	-5.3619	7	Liver
-4.559	-5.1726	8	Liver
-7.5231	-1.3034	11	Liver
-5.0887	-2.5411	9	Liver
-4.2217	-5.8324	8	Liver
-8.5874	4.003	16	Liver
-4.3202	-5.7886	8	Liver
-4.413	-5.6626	8	Liver
-4.8223	-5.0802	12	Liver
-3.2361	-2.6326	20	Liver
2.4561	-3.3522	4	Liver
-4.9012	-6.8206	9	Liver
3.8463	-6.1362	21	Liver
2.8339	-5.912	7	Liver
3.9404	-6.4157	18	Liver
-5.0563	-2.4342	12	Liver
-8.7988	2.5833	12	Liver
-4.2545	-5.8204	8	Liver
-4.3898	-5.5451	8	Liver
-4.6219	-5.2981	8	Liver
3.6964	-6.4178	18	Liver
-4.437	-5.9818	8	Liver
1.5208	-5.413	7	Liver
-4.4542	-5.6911	8	Liver
-5.2485	-5.1558	12	Liver
2.5757	-5.9653	3	Liver
-4.3107	-5.8229	8	Liver
2.6379	-5.7899	7	Liver
-6.5536	-5.287	8	Liver
2.5134	-6.0669	7	Liver
-4.0842	-5.7209	8	Liver
2.8375	-5.8589	3	Liver
-5.0281	-5.4667	8	Liver
2.6662	-5.8919	7	Liver
-4.635	-5.1201	12	Liver
3.468	-6.2491	18	Liver
1.5215	-5.3739	7	Liver
-3.9329	-5.6885	8	Liver
1.9948	4.1653	7	Liver
-4.3572	-5.8151	8	Liver
-4.4072	-5.4456	8	Liver
2.2886	-5.5776	7	Liver
-4.9572	-5.1174	12	Liver
-3.2673	-2.2725	20	Liver
-3.2123	-2.5919	20	Liver
-4.7826	-5.7719	8	Liver
-4.3453	-5.9179	8	Liver
-3.987	-5.6631	8	Liver
3.5653	-6.4026	18	Liver
-3.2391	-2.3354	20	Liver
3.4741	-6.3781	18	Liver
-3.2101	-2.2959	20	Liver
-4.428	-6.1539	8	Liver
-6.5687	-5.3874	8	Liver
-4.6424	-5.1807	8	Liver
3.1958	-5.8186	18	Liver
-4.4702	-5.9081	8	Liver
-4.1395	-5.7702	8	Liver
-3.3733	-1.997	20	Liver
3.1236	-5.9128	7	Liver
-5.1092	-5.4766	8	Liver
-4.3986	-6.2709	8	Liver
1.4473	-5.3487	15	Liver
-4.4738	-6.1727	8	Liver
-2.5322	1.7104	12	Liver
1.6487	-5.4599	7	Liver
-4.4383	-6.0728	8	Liver
0.87241	3.3546	13	Liver
-3.249	-2.254	20	Liver
-4.8745	-5.0885	12	Liver
4.4104	-6.7094	7	Liver
-4.9932	-5.1191	12	Liver
-6.6399	-5.2339	8	Liver
-4.2721	-5.913	8	Liver
3.3499	-5.9144	18	Liver
3.5117	-6.0964	18	Liver
-3.9461	-5.7042	8	Liver
-4.3371	-5.9429	8	Liver
3.4072	-6.129	21	Liver
2.7257	-5.726	7	Liver
-4.3552	-5.3124	8	Liver
1.8202	-5.5359	7	Liver
3.9824	-6.2001	18	Liver
-4.4649	-6.0108	8	Liver
-1.1984	-1.7731	7	Liver
3.8713	-6.98	13	Liver
1.5617	-5.4483	15	Liver
1.5021	-5.3671	15	Liver
-4.5361	-5.3006	8	Liver
2.4607	5.9931	7	Liver
3.0874	-6.3135	18	Liver
3.8815	-5.9093	21	Liver
-3.2306	-2.2762	20	Liver
4.4287	-6.1363	7	Liver
-4.6529	-5.1912	8	Liver
4.2088	-5.8422	18	Liver
-10.924	2.4033	12	Liver
3.0576	-4.274	7	Liver
-6.5242	-5.3645	8	Liver
1.3969	-5.3266	15	Liver
-4.1076	-5.8242	8	Liver
-5.0798	-2.0918	12	Liver
-3.2784	-2.1383	20	Liver
5.06	-5.8739	18	Liver
3.8111	-5.9704	18	Liver
-4.3807	-5.8843	8	Liver
1.4521	-5.6081	15	Liver
-5.0671	-4.9496	12	Liver
1.4417	-5.3819	15	Liver
-4.9081	-5.0748	12	Liver
2.8296	-5.7117	7	Liver
3.4939	-6.1932	18	Liver
3.7449	-6.3385	18	Liver
3.498	-6.1413	21	Liver
-8.9278	2.8756	12	Liver
-4.0924	-5.7833	8	Liver
-2.6013	1.6848	17	Liver
-4.3205	-5.8836	8	Liver
3.7726	-6.1797	18	Liver
1.6107	-5.4621	15	Liver
-4.4583	-6.2022	8	Liver
3.453	-6.2089	18	Liver
-3.25	-2.5399	20	Liver
1.9166	-5.3939	7	Liver
-4.8262	-6.0019	8	Liver
-5.1158	-4.9869	12	Liver
3.2698	-6.4442	18	Liver
-4.3926	-5.7526	8	Liver
2.934	-5.4898	7	Liver
2.8901	-5.7255	7	Liver
-4.4708	-5.9803	8	Liver
-4.6843	-5.9484	8	Liver
3.7808	-6.0177	18	Liver
-4.296	-5.2962	8	Liver
-4.3411	-5.8971	8	Liver
3.3993	-6.3846	18	Liver
3.638	-6.0293	21	Liver
3.7644	-6.1184	21	Liver
-4.7431	-5.7622	8	Liver
-2.8558	-0.44626	12	Liver
1.5243	-5.3415	7	Liver
-8.8371	2.8236	12	Liver
3.5215	-6.2	21	Liver
-10.406	2.8233	12	Liver
2.6039	-5.8572	7	Liver
-7.2426	-0.27646	12	Liver
2.6902	4.7532	13	Liver
-3.242	-2.5986	20	Liver
-4.6043	-5.9679	8	Liver
-4.1443	-5.7628	8	Liver
1.329	-5.6184	8	Liver
-4.163	-5.6497	8	Liver
3.3275	-6.3751	21	Liver
-3.2175	-2.2391	20	Liver
1.3826	-5.4457	15	Liver
-4.9063	-5.1966	8	Liver
-4.3803	-5.9209	8	Liver
-4.4464	-6.2807	8	Liver
-4.5537	-5.3001	8	Liver
-4.3045	-5.8636	8	Liver
-4.8974	-5.0555	12	Liver
-4.0501	-5.7386	8	Liver
3.7164	-6.4574	18	Liver
-5.6704	-5.2852	8	Liver
3.5683	-6.147	21	Liver
2.6411	-5.757	7	Liver
-4.2388	-5.6985	8	Liver
-4.5664	-5.8341	8	Liver
-4.3268	-5.8814	8	Liver
-3.1185	-2.5369	20	Liver
-5.4596	-6.0904	8	Liver
-4.5305	-6.0691	8	Liver
-3.2818	-2.1362	20	Liver
-5.0821	-4.8889	12	Liver
-4.6292	-6.0167	7	Liver
-4.8848	-5.5831	8	Liver
-4.9678	-5.1633	12	Liver
-4.2181	-5.4009	8	Liver
-5.0222	-4.9438	12	Liver
-8.0519	-0.73332	11	Liver
-5.8381	-4.8895	9	Liver
-3.2374	-2.6456	20	Liver
-2.8556	-0.53167	12	Liver
-4.4505	-5.5515	8	Liver
-4.9557	-5.7425	7	Liver
1.5856	-5.536	9	Liver
-4.5027	-5.8992	8	Liver
3.5114	-6.2056	21	Liver
-6.5511	-5.3511	8	Liver
-4.9548	-4.988	12	Liver
-4.3898	-5.7853	8	Liver
-4.3949	-5.6837	8	Liver
-7.783	0.36775	12	Liver
-4.9884	-5.655	8	Liver
-4.9314	-5.2437	8	Liver
-2.7842	-0.24379	12	Liver
-5.0402	-4.9021	12	Liver
-3.1979	-2.0922	20	Liver
-4.2857	-5.4841	8	Liver
4.0121	-5.8329	18	Liver
-4.1809	-5.5931	8	Liver
-4.9529	-6.7887	9	Liver
1.3554	3.6959	13	Liver
-4.2815	-5.8921	8	Liver
-4.4278	-5.2969	8	Liver
-4.2245	-5.5815	8	Liver
1.5517	-5.373	7	Liver
2.948	-5.937	3	Liver
-4.7841	-5.1921	8	Liver
-2.8458	-0.41546	12	Liver
-3.1877	-1.8619	20	Liver
3.1875	-6.4186	18	Liver
-4.5134	-5.217	8	Liver
-4.1209	-5.7766	8	Liver
-4.3473	-5.7246	8	Liver
-2.6056	1.638	17	Liver
4.6852	-6.5536	7	Liver
-4.7735	-5.1919	8	Liver
3.2371	-5.8513	13	Liver
-4.7007	-5.7818	8	Liver
-4.3575	-6.1475	8	Liver
-4.4021	-5.8617	8	Liver
3.2117	-6.1902	18	Liver
-6.5137	-5.269	8	Liver
2.6678	-5.811	7	Liver
-4.0473	-5.8075	8	Liver
-4.9242	-5.4126	8	Liver
5.3734	-5.7629	18	Liver
-4.3474	-5.8627	8	Liver
-7.3192	-1.8637	11	Liver
3.9828	-6.1819	18	Liver
-4.9363	-5.1294	12	Liver
-4.2547	-5.8048	8	Liver
2.6557	-5.9089	7	Liver
2.7248	-5.743	13	Liver
4.0106	-6.0987	18	Liver
-4.1236	-5.7592	8	Liver
1.7479	-5.293	7	Liver
2.0402	-5.3262	7	Liver
-4.3624	-5.6392	8	Liver
-3.2292	-2.7051	20	Liver
3.7339	-6.0916	21	Liver
1.5301	-5.3925	7	Liver
-4.3013	-5.6026	8	Liver
3.9832	-6.4045	18	Liver
3.7893	-6.0743	21	Liver
-4.222	-5.8483	8	Liver
1.9648	-5.6053	18	Liver
-4.0268	-5.7347	8	Liver
-4.1407	-5.6685	8	Liver
-4.4664	-5.77	8	Liver
-3.2177	-2.4349	20	Liver
-4.0708	-5.6787	8	Liver
-4.7331	-5.8047	8	Liver
-4.4494	-5.6842	8	Liver
1.625	-5.4927	15	Liver
-6.5743	-5.3183	8	Liver
-4.2716	-5.8181	8	Liver
-4.4593	-5.4592	8	Liver
-4.5733	-6.3687	9	Liver
3.5888	-5.9888	21	Liver
-2.7638	1.5562	9	Liver
4.0295	4.8409	7	Liver
-3.2268	-2.1353	20	Liver
-4.3363	-5.8884	8	Liver
3.2587	-6.3516	18	Liver
-4.8881	-5.2547	12	Liver
-6.7705	3.5409	11	Liver
-3.2292	-2.674	20	Liver
-4.7955	-5.7757	8	Liver
1.2415	6.8568	3	Liver
-4.2283	-5.7206	8	Liver
-3.1943	-2.6408	20	Liver
-4.7769	-6.0289	8	Liver
3.9213	-6.6378	13	Liver
-4.4545	-5.3401	8	Liver
-4.0309	-5.739	8	Liver
-3.2503	-2.2815	20	Liver
-5.1659	-2.6729	9	Liver
-5.1334	-5.6392	8	Liver
-3.1185	-1.6665	20	Liver
0.19267	3.0911	12	Liver
-4.1265	-5.5735	8	Liver
-4.6921	-6.2763	9	Liver
-5.0742	-4.9908	12	Liver
-3.2327	-2.6098	20	Liver
-4.9015	-5.9657	8	Liver
2.8294	-5.9569	7	Liver
3.8653	-6.0472	18	Liver
-5.0706	-4.9843	12	Liver
2.8956	-5.6864	7	Liver
-5.2327	-2.5432	9	Liver
-6.3759	-2.2794	11	Liver
-4.9092	-6.1345	8	Liver
-4.3135	-5.891	8	Liver
-4.3562	-5.9379	8	Liver
4.4992	-6.0433	18	Liver
-3.2962	-2.1151	20	Liver
1.4988	-5.436	7	Liver
2.6586	-5.9527	7	Liver
-7.6197	1.4147	12	Liver
-4.3729	-5.6331	8	Liver
-3.1794	-2.1232	20	Liver
-4.1753	-5.5094	8	Liver
-4.8669	-5.1421	12	Liver
-3.2104	-2.2623	20	Liver
4.0688	-4.6204	18	Liver
3.6921	-5.9008	21	Liver
-4.1623	-5.8485	8	Liver
3.5949	-6.0984	18	Liver
-7.2552	1.2593	9	Liver
-4.234	-5.8762	8	Liver
3.0666	-6.3293	18	Liver
-5.0673	-5.2324	8	Liver
3.5118	-5.8065	18	Liver
3.3092	-6.2932	18	Liver
-4.9728	-5.1759	8	Liver
-4.8098	-5.8891	8	Liver
-5.0472	-5.6156	8	Liver
-4.0927	-5.6992	8	Liver
2.7575	-5.8817	7	Liver
-4.2816	-5.8154	8	Liver
2.8097	-5.5649	7	Liver
-9.4623	3.9099	12	Liver
-4.9364	-5.3484	8	Liver
-4.9684	-5.6139	8	Liver
-4.3499	-5.8694	8	Liver
-4.808	-5.1853	12	Liver
2.7321	-5.8979	13	Liver
4.5898	-6.0543	18	Liver
1.5769	-5.5015	15	Liver
-7.5357	-9.1921	9	Liver
-4.167	-5.6476	8	Liver
-4.2087	-5.9055	8	Liver
-4.7482	-5.9812	8	Liver
-4.3748	-5.9109	8	Liver
-4.5247	-5.2823	8	Liver
-4.6045	-5.2957	8	Liver
-4.456	-5.8859	8	Liver
3.3482	-5.9085	3	Liver
3.5599	-5.9188	7	Liver
2.9601	-5.8715	7	Liver
-3.2319	-2.0207	20	Liver
-4.1445	-5.8252	8	Liver
-3.28	-2.4352	20	Liver
2.8541	-5.7911	3	Liver
3.0391	-6.177	13	Liver
3.5339	5.2687	7	Liver
-5.549	6.677	16	Liver
4.5053	-6.5148	7	Liver
-2.8287	-0.57081	12	Liver
-4.1801	-5.7333	8	Liver
5.0269	-5.5663	7	Liver
4.0451	-6.3631	18	Liver
-2.834	-0.50559	12	Liver
-4.39	-5.7837	8	Liver
3.526	-6.3366	18	Liver
-8.8476	0.97533	12	Liver
-4.1645	-5.807	8	Liver
3.6161	5.71	7	Liver
-4.8624	-5.1219	12	Liver
-4.8499	-5.5939	8	Liver
3.7156	-5.937	18	Liver
-4.5909	-5.2891	8	Liver
-3.3348	-2.0832	20	Liver
-4.2278	-5.7924	8	Liver
3.5677	-6.1902	18	Liver
-4.9411	-2.6427	10	Liver
3.2157	-6.3979	13	Liver
-4.3624	-5.2653	8	Liver
-8.25	-7.8861	12	Liver
1.4908	-5.4792	15	Liver
3.996	-6.1503	18	Liver
3.9155	-6.263	18	Liver
7.1332	-3.0505	18	Liver
-3.1321	1.2532	12	Liver
-4.6465	-5.2249	8	Liver
-8.4823	3.5285	16	Liver
-3.2549	-2.2772	20	Liver
3.2546	-5.8801	7	Liver
-6.6273	-6.0259	8	Liver
-3.2301	-2.5495	20	Liver
5.3034	-7.1649	18	Liver
-4.4526	-5.7876	8	Liver
3.0449	-6.3182	18	Liver
4.2721	-7.0978	18	Liver
-2.8438	-0.53018	12	Liver
-4.036	-5.774	8	Liver
3.6068	-6.115	18	Liver
3.1777	-6.311	18	Liver
3.1254	-6.0403	15	Liver
-3.2428	-2.6317	20	Liver
3.2759	-6.3443	13	Liver
-3.2908	-2.037	20	Liver
-8.0471	2.1996	12	Liver
-4.5578	-6.1184	8	Liver
-4.2817	-5.8464	8	Liver
-4.7177	-5.9413	8	Liver
-9.7329	1.8442	12	Liver
-4.1629	-5.8587	8	Liver
2.6349	-6.0738	7	Liver
-4.9915	-5.0191	7	Liver
4.4217	-6.0886	18	Liver
-3.2364	-2.467	20	Liver
-5.2851	-7.4491	7	Liver
-3.2553	-2.2404	20	Liver
-5.6747	-5.4309	8	Liver
-6.4718	-5.4409	8	Liver
-6.4484	-5.4573	8	Liver
3.3406	-6.3871	13	Liver
1.1848	5.8413	3	Liver
-5.0982	-5.1042	12	Liver
-8.7883	1.4217	12	Liver
6.3745	-5.1321	18	Liver
3.7332	-6.0914	18	Liver
1.4865	-6.0446	15	Liver
1.4879	-5.1472	7	Liver
-4.7322	-5.8123	8	Liver
4.1124	-6.1438	18	Liver
-4.7736	-5.6121	8	Liver
-4.8299	-5.2925	8	Liver
3.3404	-6.3236	18	Liver
-4.6602	-5.6296	8	Liver
-6.5352	-5.2918	8	Liver
-4.7416	-6.1586	9	Liver
-6.7235	-4.1131	9	Liver
3.0179	-5.6656	7	Liver
-6.5124	-5.4033	8	Liver
-4.2395	-5.8573	8	Liver
-3.224	-2.5692	20	Liver
-4.5083	-5.9498	8	Liver
-3.2131	-1.9928	20	Liver
-4.4162	-5.5673	8	Liver
2.9955	-5.8971	7	Liver
5.6522	-6.0148	18	Liver
-4.0827	-5.7968	8	Liver
4.7015	-6.0061	18	Liver
-4.2173	-5.7462	8	Liver
-4.5703	-5.6503	8	Liver
-4.1665	-5.8492	8	Liver
-4.0613	-5.6608	8	Liver
3.8014	-6.1646	18	Liver
1.7445	7.3675	4	Liver
-5.1938	-5.9069	11	Liver
-4.3595	-5.8066	8	Liver
-3.2153	-1.879	20	Liver
3.6255	-6.2052	18	Liver
3.5116	-5.8726	18	Liver
2.61	-5.9049	7	Liver
-4.6991	-6.4296	9	Liver
3.8514	-5.915	7	Liver
-5.7305	-5.2556	9	Liver
-3.2173	-2.604	20	Liver
-4.3374	-5.9419	8	Liver
-4.2065	-5.6559	8	Liver
2.6837	-5.8369	7	Liver
1.4895	-5.3908	15	Liver
3.2303	-6.2294	13	Liver
-4.1091	-5.5815	8	Liver
4.1117	-6.4943	18	Liver
1.5186	-5.3625	7	Liver
2.7542	-6.0443	7	Liver
1.5958	-5.6823	9	Liver
-2.8459	-0.46176	12	Liver
-6.9514	0.79777	7	Liver
-4.2625	-5.9	8	Liver
-4.8891	-6.2127	8	Liver
-4.1668	-5.7879	8	Liver
-4.6741	-5.2001	8	Liver
2.7073	-5.9116	7	Liver
-4.2717	-5.7626	8	Liver
-4.8826	-6.6899	9	Liver
3.8961	-6.1299	18	Liver
2.0234	-5.2652	7	Liver
-4.4147	-5.913	8	Liver
3.896	-6.6407	18	Liver
-4.1178	-5.7895	8	Liver
-4.1127	-5.6565	8	Liver
-3.2414	-2.3462	20	Liver
-3.1826	-2.6999	20	Liver
3.1423	-6.3736	18	Liver
-4.3332	-5.4931	8	Liver
3.082	-6.3026	18	Liver
-4.0943	-5.6485	8	Liver
3.4939	-6.277	18	Liver
-3.2157	-1.9233	20	Liver
1.5494	-5.1771	7	Liver
-4.3204	-5.6505	8	Liver
-4.9586	-4.9524	12	Liver
3.2432	-6.484	18	Liver
-5.0332	-6.1219	8	Liver
-5.4981	-2.9854	12	Liver
3.6217	-6.4714	13	Liver
-3.227	-2.0026	20	Liver
-9.1894	2.9322	12	Liver
3.2047	-6.3387	18	Liver
-6.4448	-5.4356	8	Liver
-3.234	-2.3753	20	Liver
2.6879	-5.8399	7	Liver
3.9447	-5.7489	18	Liver
3.4173	-6.2645	18	Liver
3.3404	-6.3752	18	Liver
-4.3979	-5.7393	8	Liver
2.6539	-6.0213	7	Liver
-4.3746	-6.0474	8	Liver
-4.4753	-5.6653	8	Liver
-3.9809	-5.6858	8	Liver
-3.2282	-2.4764	20	Liver
-4.5938	-5.7885	8	Liver
-4.6713	-5.1941	8	Liver
1.474	-5.3761	7	Liver
2.9088	-6.1711	7	Liver
3.6327	-6.4455	18	Liver
-4.2624	-5.7674	8	Liver
-3.2084	-1.7787	20	Liver
-3.9453	-5.7316	8	Liver
-3.1847	-1.6919	20	Liver
-4.4945	-5.6998	8	Liver
-4.7616	-5.1266	12	Liver
1.3538	-5.0272	7	Liver
-4.0851	-5.5013	8	Liver
-10.849	2.4601	12	Liver
3.5835	-6.15	18	Liver
-4.4321	-5.8634	8	Liver
-2.8312	-0.57482	12	Liver
3.3925	-6.1348	15	Liver
-4.2232	-5.7685	8	Liver
-3.238	-2.0732	20	Liver
-12.007	3.5843	12	Liver
-4.604	-5.2814	8	Liver
-3.2731	-2.1265	20	Liver
-4.2623	-1.2214	12	Liver
-4.0776	-5.5273	8	Liver
4.0381	-6.8615	13	Liver
-4.3717	-6.2016	8	Liver
5.0844	-6.5255	18	Liver
-4.2963	-5.7639	8	Liver
0.67266	3.1932	9	Liver
3.7185	-5.8779	13	Liver
-9.0105	3.7216	16	Liver
-4.6629	-5.6907	8	Liver
5.0709	-5.2552	7	Liver
1.4832	-5.1383	7	Liver
1.7338	-5.3105	7	Liver
-4.2582	-5.9079	8	Liver
3.2691	-6.4093	18	Liver
-4.8246	-5.733	8	Liver
-4.7816	-5.4495	8	Liver
-6.6264	-0.71442	12	Liver
6.5939	-8.0825	18	Liver
-6.5014	3.9246	16	Liver
-4.1619	-5.7602	8	Liver
3.7256	-6.128	21	Liver
-4.5942	-6.1826	8	Liver
-4.2533	-5.9335	8	Liver
-4.3848	-5.4107	8	Liver
3.357	-6.2532	13	Liver
-4.8841	-5.1161	12	Liver
-5.0494	-4.859	12	Liver
-4.6798	-5.2827	8	Liver
-4.8689	-6.0563	8	Liver
-4.2562	-5.7511	8	Liver
3.0713	-5.9835	7	Liver
-4.6401	-5.9416	8	Liver
-4.4206	-5.8365	8	Liver
3.6045	-6.1096	21	Liver
-4.713	-5.2562	8	Liver
1.6717	-5.4371	7	Liver
-5.0229	-4.9456	12	Liver
-4.4125	-6.1896	9	Liver
3.0978	-6.278	18	Liver
-4.8842	-5.0421	12	Liver
-4.6301	-5.7488	8	Liver
-4.4428	-6.223	8	Liver
-5.1462	-5.3497	8	Liver
-4.8865	-6.0602	8	Liver
-4.463	-6.2508	8	Liver
-3.2323	-2.6595	20	Liver
3.1837	-6.327	19	Liver
-4.2022	-5.8135	8	Liver
-4.7497	-5.1394	8	Liver
3.7136	-6.4375	13	Liver
1.578	-5.318	7	Liver
-4.3046	-5.8851	8	Liver
-4.7215	-6.0382	8	Liver
-4.8877	-6.7669	9	Liver
-4.6853	-5.2175	8	Liver
4.0995	-6.2771	18	Liver
1.5406	-5.1881	7	Liver
-3.2605	-2.4346	20	Liver
-4.167	-5.7084	8	Liver
3.4373	-6.2638	21	Liver
-4.7871	-5.9223	8	Liver
-4.3858	-5.2968	8	Liver
-4.2916	-5.8129	8	Liver
-4.6985	-6.4869	9	Liver
-5.1103	-5.0302	12	Liver
-4.0974	-5.7563	8	Liver
3.3502	-6.3898	18	Liver
2.7206	-5.9044	3	Liver
-4.949	-4.9694	12	Liver
-2.8346	-0.58087	12	Liver
-4.3278	-5.7568	8	Liver
3.1548	-6.44	13	Liver
-4.5117	-5.9152	8	Liver
3.3438	-6.3354	18	Liver
-4.5369	-5.6721	8	Liver
-4.0417	-5.7138	8	Liver
-3.2264	-2.6813	20	Liver
-4.5264	-6.1876	8	Liver
2.8245	-5.6455	18	Liver
-6.9767	-1.1649	11	Liver
-4.2026	-5.8246	8	Liver
-4.129	-5.6082	8	Liver
-4.0921	-5.8404	8	Liver
-4.4097	-6.1734	8	Liver
-4.5288	-5.2049	8	Liver
-11.013	3.6701	12	Liver
-4.6663	-5.8537	8	Liver
-4.2384	-5.6179	8	Liver
-4.2368	-5.5367	8	Liver
3.1347	-6.3322	13	Liver
-3.2175	-2.0121	20	Liver
3.9898	-6.5493	18	Liver
-4.5239	-5.8495	8	Liver
-4.4794	-5.3682	8	Liver
-4.8554	-5.1249	12	Liver
-4.6826	-5.6694	8	Liver
3.4494	-6.3984	13	Liver
-6.5689	-5.3084	8	Liver
-4.1432	-5.5168	8	Liver
-4.7213	-5.2017	8	Liver
1.6635	-5.4647	7	Liver
-4.6798	-5.9292	8	Liver
-5.1083	-2.5793	9	Liver
3.5028	-6.3263	18	Liver
-4.9362	-4.9757	12	Liver
4.3125	-6.3825	18	Liver
3.4325	-6.1556	9	Liver
1.3467	-5.3629	7	Liver
-4.7807	-5.1306	12	Liver
-4.9261	-5.029	12	Liver
-4.5773	-5.2492	8	Liver
6.4056	4.6642	7	Liver
3.7428	-5.9874	18	Liver
-4.8418	-5.1163	12	Liver
-4.8621	-5.6426	8	Liver
-6.4797	-5.3934	8	Liver
3.6869	-5.6009	18	Liver
-3.2317	-2.2118	20	Liver
-7.5754	4.5595	12	Liver
-3.2277	-1.8168	20	Liver
10.614	-3.5545	18	Liver
-3.2414	-2.0936	20	Liver
-3.2485	-2.1323	20	Liver
-4.1202	-5.7482	8	Liver
-4.079	-5.6328	8	Liver
-4.2744	-5.923	8	Liver
-4.1495	-5.7945	8	Liver
3.4234	3.9552	7	Liver
-4.1929	-5.6955	8	Liver
-4.2987	-5.9178	8	Liver
-4.9009	-5.0748	12	Liver
1.8426	-5.4598	7	Liver
-4.5132	-5.9687	8	Liver
2.5349	-5.441	7	Liver
1.4992	-5.2417	7	Liver
-4.9177	-4.9965	12	Liver
-6.3111	-5.4609	8	Liver
-4.3259	-5.8023	8	Liver
3.4455	-6.276	18	Liver
-4.5929	-6.2482	9	Liver
-4.7018	-5.4121	8	Liver
3.4122	-6.2701	18	Liver
-4.2586	-5.3926	8	Liver
-4.5878	-5.8502	8	Liver
-4.5684	-5.976	8	Liver
-4.2172	-5.9431	8	Liver
-4.9547	-5.0985	12	Liver
-4.1852	-5.7236	8	Liver
-4.7006	-5.2828	8	Liver
-4.0036	-5.7313	8	Liver
-4.2458	-5.7198	8	Liver
1.3621	-5.3756	15	Liver
-4.4804	-5.2869	8	Liver
-4.3609	-6.0474	8	Liver
-4.2982	-5.8927	8	Liver
-4.2564	-5.728	8	Liver
-4.7031	-5.8663	8	Liver
-5.0184	-5.5261	12	Liver
2.6209	-6.0161	7	Liver
-4.3047	-5.913	8	Liver
1.407	-5.8675	15	Liver
-4.6833	-5.2013	8	Liver
-4.2682	-5.7944	8	Liver
-4.8085	-5.4631	8	Liver
1.2818	7.8752	4	Liver
-9.273	3.6906	12	Liver
2.7783	-5.2935	7	Liver
-3.2541	-1.8897	20	Liver
3.5994	-6.1113	18	Liver
1.6875	-5.2213	7	Liver
-5.0039	-5.605	8	Liver
3.4653	-6.2601	13	Liver
-4.277	-5.9673	8	Liver
-4.5353	-5.86	8	Liver
-6.1462	-4.5488	9	Liver
-4.1786	-5.649	8	Liver
-4.3495	-5.8089	8	Liver
3.6095	-6.336	18	Liver
-3.2114	-1.9436	20	Liver
4.4006	-6.654	18	Liver
-6.2355	-5.4323	8	Liver
-4.2922	-5.8054	8	Liver
-3.216	-2.2223	20	Liver
-3.996	-5.7606	8	Liver
2.466	-5.7071	7	Liver
-6.5473	-5.2681	8	Liver
-7.2828	-0.5579	11	Liver
-4.252	-5.6717	8	Liver
-3.2272	-2.0395	20	Liver
1.3333	3.3933	13	Liver
-4.2484	-6.0457	8	Liver
-4.7908	-5.5363	8	Liver
-4.0033	-5.6321	8	Liver
-4.1445	-5.6123	8	Liver
2.5933	-6.0558	7	Liver
4.0429	5.6226	7	Liver
-4.7347	-6.4508	9	Liver
-4.1633	-5.7805	8	Liver
1.7391	-5.3265	7	Liver
5.5756	-5.6895	7	Liver
-8.2376	-0.95551	11	Liver
-4.3285	-5.8264	8	Liver
-4.8967	-6.0989	8	Liver
-2.834	-0.42582	12	Liver
-10.172	2.2021	12	Liver
-4.4349	-5.8447	8	Liver
-4.3596	-5.9523	8	Liver
-4.5367	-5.6616	8	Liver
-4.452	-6.134	8	Liver
-4.0565	-5.7591	8	Liver
1.7376	-5.1823	7	Liver
-4.8509	-5.1201	12	Liver
-4.2439	-5.6107	8	Liver
3.3573	-6.2152	21	Liver
-6.9941	0.39412	7	Liver
-4.9683	-5.1143	12	Liver
-4.2407	-5.6455	8	Liver
-7.0701	0.73375	11	Liver
3.8731	-6.1788	18	Liver
-4.5352	-5.4805	8	Liver
-4.9723	-5.1114	12	Liver
2.6427	-5.7915	7	Liver
-4.1355	-5.6631	8	Liver
3.3629	-6.2393	18	Liver
-6.0245	-4.7264	12	Liver
-8.6443	4.296	16	Liver
-4.6061	-6.148	8	Liver
-4.6491	-5.867	8	Liver
-4.2022	-5.5106	8	Liver
1.4199	-5.292	7	Liver
3.5845	-6.2967	18	Liver
-5.104	-5.0479	12	Liver
-4.8278	-5.1663	12	Liver
-4.434	-5.4074	8	Liver
-2.8707	-0.46734	12	Liver
-4.5108	-5.933	8	Liver
-4.088	-5.7507	8	Liver
3.4697	-6.1531	21	Liver
-5.0611	-4.833	12	Liver
3.3732	-6.4322	18	Liver
-4.2432	-5.692	8	Liver
3.2662	-5.8674	7	Liver
4.2631	-6.914	18	Liver
-3.2458	-2.5044	20	Liver
3.5695	-6.2311	18	Liver
-3.2245	-2.2328	20	Liver
3.6414	-6.5903	13	Liver
10.538	-3.6518	18	Liver
4.0984	-6.4004	18	Liver
4.1397	-5.3303	18	Liver
4.3242	-5.9777	18	Liver
3.1402	-6.0946	18	Liver
-4.2118	-5.8848	8	Liver
3.7215	5.9066	7	Liver
-4.3577	-5.3311	8	Liver
-4.0921	-5.8332	8	Liver
-4.2659	-5.6854	8	Liver
-4.165	-5.795	8	Liver
-4.798	-5.1925	8	Liver
-9.0337	4.0204	12	Liver
-5.1884	-5.6286	8	Liver
3.6502	-6.3151	18	Liver
1.1989	3.1233	13	Liver
3.1585	-6.0263	7	Liver
3.4939	-6.1747	7	Liver
-4.1586	-5.8162	8	Liver
5.9916	-4.9703	18	Liver
-4.1551	-5.7193	8	Liver
-4.4935	-5.9665	8	Liver
3.5697	-5.8723	18	Liver
-4.9307	-5.3133	7	Liver
-6.5559	-5.2862	8	Liver
-2.896	-0.75965	12	Liver
-4.9105	-5.2136	12	Liver
-4.2154	-5.7625	8	Liver
1.5137	-5.2859	7	Liver
3.8017	-6.1517	18	Liver
-4.2744	-5.766	8	Liver
2.6421	-6.0236	7	Liver
1.5049	-5.3935	15	Liver
-4.1781	-5.5572	8	Liver
-4.7208	-5.5872	8	Liver
3.5543	-6.1683	18	Liver
5.5322	-8.6739	18	Liver
1.349	-4.9534	7	Liver
3.5365	-6.4683	18	Liver
4.1309	-6.0911	18	Liver
3.2766	-6.2606	18	Liver
-3.2115	-2.0758	20	Liver
3.2341	-6.3423	18	Liver
-4.4483	-5.6525	8	Liver
-4.0881	-5.7149	8	Liver
-4.8356	-6.4645	9	Liver
-4.2325	-5.8561	8	Liver
-4.1493	-5.6562	8	Liver
-6.1003	-5.3087	8	Liver
-5.0111	-4.9661	12	Liver
-4.8367	-5.1223	12	Liver
3.2694	-6.3058	18	Liver
-5.1406	-4.8256	12	Liver
-4.104	-5.8711	8	Liver
-4.3377	-5.789	8	Liver
-3.1665	-2.0731	20	Liver
-4.4724	-5.3598	8	Liver
-4.6391	-5.4397	8	Liver
2.6879	-5.9505	7	Liver
-2.5367	1.6561	17	Liver
-5.633	-3.2944	5	Liver
-8.8361	4.1074	12	Liver
-4.8306	-5.1215	12	Liver
-4.3482	-5.6683	8	Liver
-4.2531	-5.8206	8	Liver
-4.3058	-5.6935	8	Liver
-8.7556	2.7669	12	Liver
1.751	-5.5089	9	Liver
-8.8735	3.9244	12	Liver
-3.9703	-5.7433	8	Liver
-4.911	-6.0274	8	Liver
-10.48	3.8174	12	Liver
-4.6597	-5.5878	8	Liver
-3.2131	-2.4832	20	Liver
1.5821	-5.238	7	Liver
4.9127	-5.9144	18	Liver
-4.1359	-5.6407	8	Liver
-5.0988	-4.9924	12	Liver
-4.6336	-5.9536	8	Liver
-3.2216	-2.0586	20	Liver
3.5605	-6.1158	18	Liver
3.8919	-6.3072	18	Liver
-4.4855	-5.7679	8	Liver
-6.0899	-4.8139	9	Liver
3.3381	-6.3663	13	Liver
3.7005	-6.2871	18	Liver
-4.2597	-5.6958	8	Liver
1.8128	-5.4941	7	Liver
1.4949	-5.4512	15	Liver
3.0767	-6.2469	13	Liver
-5.0227	-5.7066	8	Liver
-6.6076	3.6669	16	Liver
-4.0031	-5.7031	8	Liver
3.9774	-6.1488	18	Liver
-5.8174	-4.8144	9	Liver
-3.1708	1.1904	20	Liver
-5.0627	-5.091	12	Liver
1.4189	-5.4035	7	Liver
2.5914	-6.0509	7	Liver
-2.846	-0.57469	12	Liver
-6.5771	-5.3872	8	Liver
-5.141	-5.7533	12	Liver
3.3527	-6.3385	18	Liver
-4.3008	-5.8737	8	Liver
-6.3719	-4.399	9	Liver
-4.7434	-5.1758	8	Liver
2.9511	-5.9403	3	Liver
-4.7127	-6.3808	9	Liver
4.1904	6.0034	7	Liver
3.864	-6.4785	13	Liver
-6.3466	-5.4597	8	Liver
-4.5422	-5.8836	8	Liver
4.4365	-6.2565	18	Liver
3.1979	-6.4832	18	Liver
3.7948	-6.5517	13	Liver
3.3898	-6.3133	18	Liver
3.0624	-6.1119	13	Liver
-4.5604	-5.3092	8	Liver
4.111	-6.3713	13	Liver
2.9987	-5.7384	7	Liver
1.8409	7.7682	4	Liver
-4.3781	-6.1481	8	Liver
3.6752	-6.2776	18	Liver
-4.8891	-5.2073	12	Liver
-4.1892	-5.8334	8	Liver
-10.265	1.8301	11	Liver
-7.3705	-12.442	5	Liver
3.522	-6.2129	21	Liver
3.3702	-6.1627	18	Liver
4.715	-7.4159	18	Liver
-9.093	2.9501	12	Liver
-3.4507	-2.1249	20	Liver
-3.2201	-2.5167	20	Liver
1.383	-5.2773	7	Liver
-4.6195	-5.2002	8	Liver
3.6875	-6.233	18	Liver
3.2604	-6.2844	18	Liver
-4.4846	-6.1037	8	Liver
-5.3237	-5.3167	8	Liver
6.5538	-4.6602	18	Liver
-4.1178	-5.5456	8	Liver
-4.6929	-5.9453	8	Liver
3.2513	-6.3586	18	Liver
-3.2272	-2.5193	20	Liver
2.7829	-5.9328	9	Liver
3.915	-6.382	18	Liver
-4.7216	-5.2164	8	Liver
3.1234	-5.9733	13	Liver
-4.2655	-5.7778	8	Liver
1.7455	-5.3088	7	Liver
-4.4119	-5.3723	8	Liver
3.5184	-6.3492	18	Liver
-4.3029	-5.7623	8	Liver
-4.6548	-5.2025	8	Liver
1.3497	-8.0608	14	Liver
-3.2214	-2.6935	20	Liver
3.5768	-6.161	21	Liver
-4.4262	-5.8962	8	Liver
-4.0147	-5.7625	8	Liver
3.0765	-6.2833	7	Liver
-4.4428	-5.9736	8	Liver
2.6536	-5.7714	3	Liver
-4.4092	-5.7345	8	Liver
-4.2298	-5.5813	8	Liver
-4.9172	-5.5911	8	Liver
-4.6055	-5.7652	8	Liver
-6.8108	-2.1571	11	Liver
-4.7433	-6.0536	8	Liver
0.5826	3.5554	13	Liver
3.6824	6.118	7	Liver
-3.2554	-2.1825	20	Liver
-3.2437	-2.2208	20	Liver
-4.4729	-5.6185	8	Liver
3.5394	-6.1369	18	Liver
-4.1934	-5.6001	8	Liver
-4.7016	-5.4394	8	Liver
2.7273	-5.7887	3	Liver
-4.2287	-5.6624	8	Liver
-4.8894	-6.372	8	Liver
-4.3892	-5.6493	8	Liver
1.7942	-5.5087	9	Liver
-4.8094	-5.2102	8	Liver
-4.3031	-6.0101	8	Liver
-5.2673	-7.7754	9	Liver
2.411	4.1768	7	Liver
-5.346	-5.2963	8	Liver
-4.544	-5.8757	8	Liver
-4.4873	-5.9675	8	Liver
2.6813	-5.9367	7	Liver
-4.1888	-5.3839	8	Liver
-4.4284	-6.183	8	Liver
-4.1317	-5.8434	8	Liver
-4.652	-5.3124	8	Liver
3.1086	-5.8705	7	Liver
3.1108	-6.2687	13	Liver
-4.4661	-5.2478	8	Liver
3.5119	-6.2427	13	Liver
-4.0607	-5.8182	8	Liver
3.6282	-5.8208	21	Liver
-4.2881	-5.8333	8	Liver
-3.2577	-2.5038	20	Liver
2.8005	-5.3806	7	Liver
-5.0893	-4.9357	12	Liver
-4.599	-5.225	8	Liver
4.8892	-6.015	18	Liver
-6.5648	-5.4035	8	Liver
-4.6896	-6.0406	8	Liver
-2.7398	-0.23732	12	Liver
-5.0755	-5.8064	8	Liver
0.98102	-6.2717	15	Liver
2.6673	-6.0023	7	Liver
-5.0392	-5.6773	8	Liver
3.954	-6.2098	18	Liver
-3.9989	-5.7205	8	Liver
2.9789	-5.6369	7	Liver
-3.2449	-2.5113	20	Liver
-5.0505	-5.7174	8	Liver
-4.4153	-5.5562	8	Liver
5.5447	-6.7719	18	Liver
-8.3518	5.0865	16	Liver
-4.6835	-5.7846	8	Liver
-3.219	-2.1324	20	Liver
-4.1952	-5.64	8	Liver
-7.5853	-0.75036	11	Liver
-2.5693	1.6657	17	Liver
-4.4986	-5.8804	8	Liver
1.5947	-5.5125	15	Liver
-4.5096	-5.2459	8	Liver
-3.1366	-2.0571	20	Liver
4.5403	-5.9232	18	Liver
3.816	-6.0791	18	Liver
-3.2158	-2.7169	20	Liver
-4.7544	-6.0402	8	Liver
-7.0645	1.8302	11	Liver
-4.2957	-5.9304	8	Liver
-3.2408	-1.722	20	Liver
-4.3753	-5.2722	8	Liver
-4.2108	-5.6089	8	Liver
-3.2565	-2.2161	20	Liver
-5.3366	-5.3879	9	Liver
-4.4369	-5.681	8	Liver
3.4321	-6.0259	18	Liver
-4.1634	-5.5331	8	Liver
-4.1147	-5.5974	8	Liver
-4.1633	-5.7398	8	Liver
-4.0957	-5.7571	8	Liver
-4.35	-5.5174	8	Liver
-2.8561	-0.40984	12	Liver
-8.8734	2.8435	12	Liver
-4.5205	-6.1014	8	Liver
-3.2781	-2.0092	20	Liver
-7.2196	-0.026156	11	Liver
5.47	-5.8664	18	Liver
-4.2271	-5.752	8	Liver
3.3783	6.3135	7	Liver
1.7638	-5.3261	7	Liver
-4.5014	-6.0499	8	Liver
4.2563	-6.2781	18	Liver
-4.5337	-5.4238	8	Liver
-4.2177	-5.7769	8	Liver
3.21	-5.9653	13	Liver
-4.515	-6.2963	9	Liver
-4.3199	-5.8506	8	Liver
-4.4198	-5.886	8	Liver
0.9387	-5.2735	8	Liver
-4.2768	-5.5788	8	Liver
-4.9165	-5.1304	8	Liver
-4.5134	-6.3229	9	Liver
1.5338	-5.2495	7	Liver
3.0469	-5.7458	7	Liver
-4.2013	-5.8818	8	Liver
2.9277	-5.3792	7	Liver
3.3558	-5.9332	13	Liver
-4.116	-5.5901	8	Liver
1.2809	-5.1733	7	Liver
-4.7499	-5.3569	8	Liver
1.8226	-5.2339	7	Liver
3.3133	-6.4143	18	Liver
-4.2594	-5.8044	8	Liver
-4.3921	-6.1311	8	Liver
-3.1968	-1.9256	20	Liver
-4.4599	-5.5251	8	Liver
3.8211	-6.3051	18	Liver
-5.0067	-4.9034	12	Liver
1.1264	6.2097	3	Liver
-4.5642	-5.7125	8	Liver
-4.437	-5.9042	8	Liver
-4.787	-5.9229	8	Liver
-4.2164	-5.608	8	Liver
-4.2866	-5.8233	8	Liver
2.6455	-5.8892	3	Liver
2.5547	-5.9662	7	Liver
-4.1574	-5.8295	8	Liver
-4.3164	-5.8901	8	Liver
-4.6633	-5.965	8	Liver
3.3826	-6.3408	13	Liver
2.7072	-6.0014	7	Liver
-4.2378	-5.878	8	Liver
3.9074	-6.1932	18	Liver
-4.7027	-5.7949	8	Liver
3.7994	-6.1762	21	Liver
-4.6663	-6.0883	7	Liver
-5.2956	-5.3329	8	Liver
-4.4059	-5.8939	8	Liver
-5.6588	4.1069	11	Liver
-4.0184	-5.6669	8	Liver
3.386	-6.267	18	Liver
-4.4757	-5.9667	8	Liver
3.2124	-6.331	18	Liver
-3.2434	-2.6735	20	Liver
-3.2866	-2.0985	20	Liver
-4.1386	-5.7614	8	Liver
3.7745	-6.0734	21	Liver
-4.628	-5.9846	8	Liver
-4.6566	-5.8534	8	Liver
-4.1169	-5.637	8	Liver
2.899	-5.5558	4	Liver
3.4722	-6.4212	18	Liver
3.6809	-6.1358	21	Liver
2.8449	-5.9424	7	Liver
-4.4072	-5.8905	8	Liver
-4.2019	-5.8544	8	Liver
-3.199	-2.2002	20	Liver
3.1249	-6.2342	13	Liver
-4.1809	-5.5592	8	Liver
-4.5023	-5.8581	8	Liver
-3.2595	-2.6479	20	Liver
-2.8627	-0.46494	12	Liver
-4.1848	-5.7496	8	Liver
-4.4307	-5.8822	8	Liver
-5.4488	-5.2296	9	Liver
-4.0842	-5.6324	8	Liver
-5.1754	-5.9609	8	Liver
3.2539	-5.989	7	Liver
3.2953	-5.9254	18	Liver
-4.2659	-5.8896	8	Liver
-4.686	-5.8073	8	Liver
-5.0462	-5.5375	8	Liver
-11.028	1.7897	12	Liver
-3.2266	-2.506	20	Liver
-4.7869	-6.4839	9	Liver
3.5773	-6.122	18	Liver
2.543	-5.6584	3	Liver
-4.1371	-5.7377	8	Liver
-4.4641	-6.0407	8	Liver
-3.969	-5.7315	8	Liver
-6.5494	-5.27	8	Liver
-4.8042	-6.1478	8	Liver
-2.8368	-0.52338	12	Liver
-4.8067	-5.1377	8	Liver
-4.3301	-5.3322	8	Liver
-3.1823	-1.8539	20	Liver
-3.2262	-2.7037	20	Liver
1.9322	-5.1697	7	Liver
-5.4318	-5.2395	12	Liver
3.8524	-6.1806	18	Liver
-2.8345	-0.55021	12	Liver
-4.8177	-5.402	8	Liver
-4.2675	-5.4212	8	Liver
-4.3959	-5.7644	8	Liver
3.4364	-6.25	21	Liver
3.8127	-6.3952	18	Liver
-4.1516	-5.848	8	Liver
-4.2919	-5.8467	8	Liver
4.6737	4.5594	1	Liver
3.2915	-5.8136	7	Liver
-4.2561	-5.5265	8	Liver
-4.5224	-5.9714	8	Liver
-4.523	-5.7485	8	Liver
-5.8011	-4.9762	9	Liver
-4.1753	-5.7526	8	Liver
-4.6405	-5.8769	8	Liver
3.807	-6.2685	18	Liver
-4.7265	-5.6078	8	Liver
3.9785	-6.2384	18	Liver
-4.1997	-5.7301	8	Liver
-6.3321	-5.453	8	Liver
3.3103	-6.3382	13	Liver
1.6363	-5.5445	8	Liver
3.3346	-6.3145	18	Liver
4.0365	-5.9097	18	Liver
2.7146	-5.7312	3	Liver
-4.8793	-5.5758	8	Liver
-4.2687	-5.8348	8	Liver
-5.0382	-5.0273	12	Liver
-4.8087	-5.4527	9	Liver
4.964	-5.9826	18	Liver
-4.1729	-5.4806	8	Liver
4.6037	-5.7318	18	Liver
3.8415	-6.2309	18	Liver
-3.2173	-2.2194	20	Liver
3.143	-5.8963	7	Liver
-4.0735	-5.6335	8	Liver
-4.3773	-5.8509	8	Liver
-6.177	-4.5957	9	Liver
-4.5294	-6.0143	8	Liver
-1.8242	0.20756	7	Liver
2.7134	-5.8591	7	Liver
3.7254	-6.1504	18	Liver
3.2791	-6.168	18	Liver
3.6368	-6.4165	18	Liver
3.7404	-6.541	13	Liver
3.7194	-6.3648	7	Liver
3.915	-6.1752	21	Liver
-6.2118	-4.6099	9	Liver
-4.3175	-5.5857	8	Liver
3.1748	5.5944	7	Liver
-3.3489	-1.848	20	Liver
-4.2333	-5.7076	8	Liver
-4.3966	-5.8705	8	Liver
3.0853	-6.3473	7	Liver
-4.018	-5.6908	8	Liver
1.4834	-6.0906	15	Liver
-7.1138	-8.9798	9	Liver
-4.3185	-5.9178	8	Liver
5.0613	-5.7391	18	Liver
-3.3129	-2.1226	20	Liver
-5.0091	-6.0353	8	Liver
-4.6047	-5.7937	8	Liver
3.7767	-6.541	13	Liver
-4.2804	-5.9776	8	Liver
-3.2267	-2.1111	20	Liver
-4.2785	-5.9572	8	Liver
-4.116	-5.7863	8	Liver
3.4287	-6.1955	21	Liver
-8.895	3.6908	12	Liver
-4.3617	-5.7648	8	Liver
1.6214	-5.2773	7	Liver
1.0598	3.2049	7	Liver
-4.3124	-5.8149	8	Liver
-4.5855	-5.8792	8	Liver
4.8912	-6.199	18	Liver
-4.2625	-5.7828	8	Liver
2.9886	-6.1098	7	Liver
7.0045	-4.0379	18	Liver
-3.2376	-2.251	20	Liver
2.941	-5.4429	13	Liver
-4.4192	-6.0687	8	Liver
-4.3673	-5.3269	8	Liver
-2.6428	0.66594	12	Liver
-5.0571	-6.1695	8	Liver
-3.2279	-2.5774	20	Liver
-4.3477	-5.8939	8	Liver
2.7031	-6.0359	7	Liver
-4.6309	-6.1227	8	Liver
2.9288	-5.4228	7	Liver
4.0058	5.9349	7	Liver
-2.853	-0.52199	12	Liver
-4.5786	-5.3919	8	Liver
3.9311	-6.0007	18	Liver
3.3494	-6.1856	18	Liver
-4.6215	-5.926	8	Liver
1.4704	-5.5328	15	Liver
3.5702	-6.1442	18	Liver
-4.5251	-5.8107	8	Liver
-4.1637	-5.8138	8	Liver
-4.6533	-5.2559	12	Liver
3.7387	-6.1154	18	Liver
-4.7236	-6.1309	8	Liver
3.5668	-6.1159	18	Liver
3.7802	-6.1877	21	Liver
3.1277	-6.2888	15	Liver
-2.8643	-0.54241	12	Liver
2.2336	-5.6647	7	Liver
-9.0124	3.8398	12	Liver
1.1978	-5.1454	7	Liver
-4.6506	-6.3144	8	Liver
-4.5552	-5.7499	8	Liver
-4.2634	-5.8335	8	Liver
-6.1557	-4.5014	9	Liver
-4.3942	-6.1558	8	Liver
-8.6267	2.6091	12	Liver
2.3304	-5.3974	7	Liver
3.2963	6.2264	7	Liver
-6.3504	-5.5227	8	Liver
-4.2164	-5.7192	8	Liver
-9.0964	3.8574	12	Liver
-4.6237	-5.3886	8	Liver
3.6852	-5.3295	18	Liver
-3.2288	-2.5796	20	Liver
3.8036	-6.1122	18	Liver
-5.2106	-5.597	9	Liver
1.8449	5.6277	7	Liver
-4.9796	-5.706	8	Liver
-6.4881	-5.2687	8	Liver
5.5393	-5.8471	18	Liver
-4.706	-6.3185	8	Liver
-6.5536	-5.3662	8	Liver
-3.2236	-2.6397	20	Liver
-4.3333	-5.8525	8	Liver
3.3528	-6.297	18	Liver
-3.1738	-2.0852	20	Liver
3.3804	-6.5231	18	Liver
-5.0552	-4.9165	12	Liver
1.4672	-5.3332	7	Liver
3.3393	-6.3753	18	Liver
-4.2897	-5.3932	8	Liver
3.6751	-6.3181	13	Liver
-4.5915	-6.0596	8	Liver
3.5239	-6.2546	18	Liver
-5.1819	-5.5758	8	Liver
1.5257	-5.2918	7	Liver
-4.2283	-5.4613	8	Liver
2.9274	-5.4858	7	Liver
-4.3725	-5.9407	8	Liver
3.6769	-6.4675	13	Liver
-4.3498	-5.8004	8	Liver
-4.3512	-5.4619	8	Liver
-4.3289	-5.8591	8	Liver
1.359	2.8527	13	Liver
-4.3165	-5.6027	8	Liver
-4.9757	-4.9463	12	Liver
3.6088	-6.1312	21	Liver
2.5915	-5.8344	7	Liver
-4.8517	-2.1557	7	Liver
-4.2547	-5.5092	8	Liver
3.7061	-5.9978	18	Liver
-4.9581	-6.1071	8	Liver
-4.7146	-5.9544	8	Liver
-2.8015	-0.28941	12	Liver
2.7744	-5.6664	7	Liver
-4.917	-6.4664	9	Liver
3.4015	-6.351	18	Liver
-10.472	2.643	12	Liver
-5.1323	-5.5995	8	Liver
1.4409	-5.3127	7	Liver
-4.8856	-5.1402	12	Liver
-7.9637	-1.128	11	Liver
-6.0468	-5.6595	8	Liver
-4.3947	-5.7072	8	Liver
-4.4047	-5.661	8	Liver
-5.0215	-4.9796	12	Liver
-4.2734	-5.826	8	Liver
-4.8215	-5.3634	8	Liver
-6.5656	-5.2408	8	Liver
-4.0796	-5.7394	8	Liver
-3.2606	-2.0936	20	Liver
-2.8085	-0.56617	12	Liver
4.881	-5.9672	18	Liver
3.3052	-6.329	18	Liver
3.1036	-6.3965	13	Liver
-4.7072	-5.2144	8	Liver
-3.1256	1.2001	12	Liver
-4.3241	-5.3698	8	Liver
-4.9393	-5.0187	12	Liver
-8.8808	4.137	12	Liver
3.7226	-5.8661	21	Liver
-4.8497	-5.9358	8	Liver
-5.0054	-4.9953	12	Liver
1.4968	-5.2198	7	Liver
3.8274	-6.5348	18	Liver
-6.9654	1.8733	12	Liver
-4.7782	-5.1653	8	Liver
-9.134	3.7552	12	Liver
3.5867	-6.3104	18	Liver
3.0884	-6.0387	7	Liver
-6.3732	-5.4182	8	Liver
-6.8682	-4.0251	12	Liver
-4.3415	-5.498	8	Liver
-4.3203	-5.7054	8	Liver
1.8616	-5.3637	7	Liver
-5.5013	-5.5297	8	Liver
3.2169	-5.9648	12	Liver
3.1731	-6.221	13	Liver
-4.9878	-4.9347	12	Liver
1.4545	-5.2291	7	Liver
-4.5139	-5.7719	8	Liver
3.5618	-5.8106	7	Liver
-3.251	-1.9458	20	Liver
-7.8046	3.1612	12	Liver
-4.0266	-5.718	8	Liver
-5.1134	-4.9349	12	Liver
-6.1136	-4.7359	9	Liver
-4.3855	-5.3337	8	Liver
-9.0939	2.8762	12	Liver
-4.28	-5.8994	8	Liver
3.6925	-5.9215	18	Liver
2.9125	-5.7607	7	Liver
-6.3408	-5.4675	8	Liver
3.0894	-6.253	13	Liver
-4.4127	-5.9121	8	Liver
-4.6299	-5.8826	8	Liver
1.4488	-5.4765	7	Liver
-3.2504	-2.0803	20	Liver
-4.5963	-5.8438	8	Liver
-4.7635	-6.4813	9	Liver
3.9414	-6.5971	18	Liver
-3.9499	-5.7479	8	Liver
-4.9521	-5.56	8	Liver
-5.0767	-5.4477	8	Liver
-5.2906	-5.5119	9	Liver
1.3156	-5.2576	7	Liver
-4.67	-6.2698	8	Liver
3.1095	-6.4256	13	Liver
1.5678	-5.5467	15	Liver
-7.552	0.23063	11	Liver
2.7438	-5.97	3	Liver
-4.8602	-5.7176	8	Liver
1.9093	-5.2751	15	Liver
-4.6486	-5.2462	8	Liver
-3.2217	-2.4751	20	Liver
3.6053	-6.1413	21	Liver
-4.2756	-6.0252	8	Liver
-4.1787	-5.808	8	Liver
2.9021	-5.9931	3	Liver
3.4431	-6.0085	7	Liver
2.7563	-5.8353	7	Liver
3.5525	-6.154	18	Liver
-9.0404	3.7712	12	Liver
-4.6835	-5.7569	8	Liver
1.4812	-5.298	7	Liver
-4.3045	-5.9014	8	Liver
-4.5053	-5.4259	8	Liver
-2.8827	-0.39783	12	Liver
-3.2776	-2.3612	20	Liver
-4.8877	-5.1652	8	Liver
6.674	-5.0071	18	Liver
-4.6207	-6.0258	8	Liver
-4.5206	-5.4397	8	Liver
-7.0143	-2.6205	11	Liver
3.5441	-6.1174	18	Liver
-4.313	-5.9995	8	Liver
-4.241	-5.8356	8	Liver
-8.9352	2.9531	12	Liver
3.1953	-6.3372	13	Liver
3.6436	-6.4512	18	Liver
-4.7874	-5.9553	8	Liver
-4.0716	-5.8398	8	Liver
0.99899	6.3974	7	Liver
2.9645	-5.8676	7	Liver
1.592	-5.5933	15	Liver
-3.215	-2.7037	20	Liver
-8.5973	2.8132	12	Liver
-4.2233	-5.6803	8	Liver
-9.0715	3.0348	12	Liver
3.9484	-6.3365	18	Liver
-4.5794	-5.9612	8	Liver
-4.4331	-6.1722	8	Liver
-4.9964	-4.9183	12	Liver
-4.1791	-5.6958	8	Liver
4.1749	-6.5798	18	Liver
-5.0291	-4.9456	12	Liver
-4.7463	-5.3535	8	Liver
1.4327	-5.6236	15	Liver
3.073	-6.0045	13	Liver
4.7334	-5.6942	18	Liver
-2.8736	-0.57885	12	Liver
-4.3424	-5.6902	8	Liver
-4.2799	-5.7568	8	Liver
4.8347	-5.9179	18	Liver
3.9366	-6.191	18	Liver
4.0699	-6.088	18	Liver
-4.8486	-5.6236	8	Liver
-4.2432	-5.8652	8	Liver
3.1492	-5.207	7	Liver
-4.2864	-5.7436	8	Liver
-7.4496	0.92008	9	Liver
-4.3916	-5.7608	8	Liver
3.2203	-6.4457	18	Liver
-5.2107	-5.9507	8	Liver
-4.218	-5.8489	8	Liver
-4.8318	-5.0895	12	Liver
-4.542	-5.1717	8	Liver
3.8077	5.7203	7	Liver
-5.0153	-5.0228	12	Liver
-4.2464	-5.8336	8	Liver
3.7008	-6.0465	18	Liver
-4.4804	-5.9242	8	Liver
3.524	-6.1314	21	Liver
-5.6703	-5.0095	9	Liver
-5.2384	-5.2746	12	Liver
-4.6703	-5.9307	8	Liver
-3.2474	-2.6694	20	Liver
-3.0683	-1.2779	12	Liver
-3.2372	-2.6075	20	Liver
-4.3368	-5.8615	8	Liver
2.603	-6.0382	7	Liver
-6.4805	-5.4319	8	Liver
-4.3002	-5.7462	8	Liver
3.6811	-6.4052	18	Liver
-4.5937	-5.6691	8	Liver
-2.8543	-0.38134	12	Liver
3.6463	-6.3285	18	Liver
2.7744	-5.893	7	Liver
-4.2698	-5.7909	8	Liver
2.6319	-5.9748	7	Liver
-5.4909	-3.1663	9	Liver
-4.6903	-5.9551	8	Liver
2.8632	3.3391	7	Liver
2.6255	-5.8164	3	Liver
3.1701	6.3306	7	Liver
-2.7985	-0.35862	12	Liver
-3.2227	-2.6713	20	Liver
-4.6183	-5.9462	8	Liver
-2.8257	-0.45607	12	Liver
-4.5916	-5.885	8	Liver
3.2214	-5.9692	13	Liver
3.154	-5.5163	18	Liver
3.2658	-5.8612	13	Liver
3.1016	-6.3314	18	Liver
-4.9726	-4.9508	12	Liver
-4.5442	-5.727	8	Liver
-4.0898	-5.7485	8	Liver
-4.5001	-5.9051	8	Liver
3.5607	-6.1516	21	Liver
3.8984	-6.422	18	Liver
-5.1461	-5.1752	8	Liver
-4.325	-5.6221	8	Liver
2.6836	-5.9288	7	Liver
3.7173	-5.803	21	Liver
-4.1353	-5.826	8	Liver
-3.2235	-2.4842	20	Liver
-4.4247	-5.8453	8	Liver
-4.7434	-5.262	8	Liver
3.7257	-6.2832	18	Liver
-4.7208	-5.2497	8	Liver
3.3351	-5.8906	18	Liver
-8.6013	-0.73606	11	Liver
-6.5607	-5.2837	8	Liver
1.5727	-5.4293	12	Liver
2.8	-6.155	7	Liver
-4.1907	-5.8206	8	Liver
-4.581	-5.2506	8	Liver
-4.1661	-5.701	8	Liver
-5.184	-2.0885	12	Liver
1.694	-5.4953	7	Liver
2.4905	-5.6665	7	Liver
-4.1729	-5.6411	8	Liver
-4.3606	-5.8759	8	Liver
-8.5641	2.2336	12	Liver
-4.4464	-5.8463	8	Liver
1.4837	-5.0824	7	Liver
3.5112	-6.2815	18	Liver
3.9818	-6.2883	18	Liver
-4.698	-5.1931	8	Liver
3.3066	-6.4446	18	Liver
1.5794	-5.3868	7	Liver
2.6858	-5.8672	7	Liver
-4.4944	-6.0759	8	Liver
-5.0178	-5.932	8	Liver
-3.2273	-2.159	20	Liver
-4.3496	-5.8522	8	Liver
-6.1912	-4.3923	9	Liver
3.4295	-6.039	18	Liver
1.802	-5.2252	7	Liver
3.5208	-6.1534	18	Liver
4.9058	-5.9001	18	Liver
2.5597	-6.0232	7	Liver
1.4498	-5.3268	7	Liver
-2.8584	-0.46803	12	Liver
-4.6283	-5.7649	8	Liver
-4.0736	-5.7371	8	Liver
-5.9167	-5.5767	8	Liver
-4.9512	-5.2693	8	Liver
-3.2927	-2.0499	20	Liver
6.3619	-9.7684	18	Liver
-4.4085	-5.7471	8	Liver
-5.0954	-2.5342	9	Liver
-4.5381	-5.8593	8	Liver
-4.5393	-5.4067	8	Liver
-2.8359	-0.52724	12	Liver
2.7606	-5.854	3	Liver
-4.4981	-5.786	8	Liver
-4.6891	-5.962	8	Liver
-4.2451	-5.876	8	Liver
-4.5019	-5.8418	8	Liver
-4.2024	-5.6925	8	Liver
-3.2136	-2.1035	20	Liver
1.5593	-5.3512	15	Liver
-8.8379	3.0477	12	Liver
-4.1599	-5.7682	8	Liver
-3.0799	0.55984	12	Liver
-3.2155	-2.6669	20	Liver
-4.6144	-5.2457	8	Liver
-4.3749	-5.7924	8	Liver
-4.0732	-5.6964	8	Liver
-4.6619	-5.9836	8	Liver
1.4491	-5.1971	7	Liver
-4.4082	-6.0875	8	Liver
3.7232	-5.7908	18	Liver
-4.8733	-5.101	12	Liver
-5.0175	-4.9971	12	Liver
-3.2005	-1.9643	20	Liver
-4.2383	-5.6606	8	Liver
4.607	-4.4696	18	Liver
-5.3585	-5.4422	8	Liver
3.7451	-6.2608	21	Liver
-4.8181	-5.3837	8	Liver
3.5993	5.5749	7	Liver
-4.5249	-5.6182	8	Liver
-3.2228	-2.5213	20	Liver
3.169	-6.3901	18	Liver
-4.1028	-5.8087	8	Liver
-4.3133	-5.7787	8	Liver
2.6772	-5.9091	3	Liver
3.628	-5.8849	7	Liver
-7.5183	3.5414	16	Liver
-3.2107	-2.7057	20	Liver
3.3257	-6.4033	18	Liver
-3.2174	-2.5598	20	Liver
2.9344	-5.6961	7	Liver
3.1199	-5.936	18	Liver
-4.452	-5.9065	8	Liver
3.8857	-6.2094	18	Liver
1.4416	-5.7432	15	Liver
-4.5651	-5.2903	8	Liver
-3.2178	-2.1772	20	Liver
0.95975	4.3814	13	Liver
-5.0763	-5.0261	12	Liver
-4.9047	-5.4735	8	Liver
3.3756	-6.3805	18	Liver
-4.1774	-5.5438	8	Liver
-4.132	-5.912	8	Liver
3.0051	-6.0812	13	Liver
2.6866	-5.833	7	Liver
-7.3029	-4.901	20	Liver
3.57	-6.3867	18	Liver
2.8226	-5.8717	7	Liver
-4.2783	-5.7913	8	Liver
2.6808	-5.9685	7	Liver
3.1629	-6.353	18	Liver
3.0755	-6.4136	13	Liver
3.7456	-6.3824	18	Liver
3.3114	-6.0181	18	Liver
-4.3958	-5.9764	8	Liver
2.9729	-6.2456	7	Liver
-4.4856	-5.2444	8	Liver
-5.0054	-6.8938	9	Liver
-4.7867	-5.1901	12	Liver
-4.5215	-6.2551	8	Liver
3.1838	-5.6795	18	Liver
-4.6966	-5.8042	8	Liver
-4.5307	-5.7454	8	Liver
-4.1689	-5.5264	8	Liver
-7.267	-7.5038	17	Liver
-4.615	-5.8597	8	Liver
1.5824	-5.1473	7	Liver
-4.262	-5.768	8	Liver
4.057	-5.9988	18	Liver
-0.72088	-0.81339	7	Liver
3.6654	-6.0293	18	Liver
-4.4454	-6.1535	8	Liver
-4.248	-5.844	8	Liver
-4.5479	-5.2874	8	Liver
1.5812	-5.2376	7	Liver
-2.6197	1.6946	17	Liver
4.1189	-5.9052	13	Liver
2.7024	-5.6139	4	Liver
-5.0155	-6.7416	9	Liver
-3.2509	-2.1275	20	Liver
3.7341	-6.0128	7	Liver
-1.869	0.83903	7	Liver
-5.1071	-2.6689	9	Liver
-4.4502	-5.9987	8	Liver
3.078	-5.7947	13	Liver
-4.9776	-5.1525	12	Liver
8.1531	-2.9229	21	Liver
-6.2866	-4.2572	9	Liver
-4.7874	-5.1923	12	Liver
-4.6183	-5.2443	8	Liver
-3.2325	-2.4048	20	Liver
-7.4588	-0.4216	11	Liver
-4.2664	-5.3348	8	Liver
1.3928	-5.2426	7	Liver
-4.1039	-5.6116	8	Liver
3.1935	-5.9285	13	Liver
3.6022	-6.0954	21	Liver
3.2899	-5.9032	7	Liver
-4.5188	-5.1956	8	Liver
3.6974	-6.1191	21	Liver
3.4699	-6.233	13	Liver
4.6515	-5.9554	7	Liver
-4.6611	-5.8839	8	Liver
-12.155	4.9841	12	Liver
4.2924	-6.5006	7	Liver
-5.0725	-2.5589	9	Liver
-4.6188	-5.2761	8	Liver
-4.3486	-6.0499	8	Liver
-4.1647	-5.8724	8	Liver
-6.5764	-5.2786	8	Liver
-5.1017	-5.615	8	Liver
-4.6658	-5.9696	8	Liver
-4.8005	-5.2383	8	Liver
-5.1082	-2.7605	9	Liver
-3.2173	-2.5563	20	Liver
1.4897	-5.6761	7	Liver
1.463	-5.2832	7	Liver
2.2362	-5.573	9	Liver
-4.3555	-5.8262	8	Liver
-3.0333	-0.26519	12	Liver
-4.2349	-5.8974	8	Liver
-4.6068	-5.3432	8	Liver
-3.2719	-2.1809	20	Liver
-6.0685	-4.9177	9	Liver
3.4645	-6.3802	13	Liver
-4.594	-5.4271	8	Liver
-2.852	-0.4921	12	Liver
3.0913	-6.2642	7	Liver
-8.8212	2.7292	12	Liver
-4.4543	-6.2569	9	Liver
-4.5636	-6.0647	8	Liver
-4.2082	-5.5661	8	Liver
2.609	-5.9544	7	Liver
-4.2724	-5.6302	8	Liver
-4.4969	-6.0177	8	Liver
-4.2993	-5.5542	8	Liver
1.831	-5.5027	7	Liver
-4.2349	-5.9298	8	Liver
-4.2359	-5.9271	8	Liver
-6.2053	-5.4339	8	Liver
3.6559	-6.3602	18	Liver
-5.2653	-2.1656	12	Liver
1.2924	-6.5729	15	Liver
-4.4816	-5.242	8	Liver
1.4249	-5.4423	15	Liver
3.9874	-5.487	18	Liver
-7.6377	1.1554	12	Liver
-4.318	-5.8303	8	Liver
-3.3292	-2.074	20	Liver
-4.4205	-5.875	8	Liver
1.6119	-5.4693	15	Liver
3.2481	-6.3233	18	Liver
-2.854	-0.49954	12	Liver
-4.5609	-5.2277	8	Liver
2.6412	-5.533	3	Liver
3.5896	-5.6513	18	Liver
-4.0974	-5.5742	8	Liver
-4.5117	-5.5112	8	Liver
3.8715	-5.121	18	Liver
-8.3507	1.7195	12	Liver
-4.7448	-6.0936	8	Liver
-9.6146	2.5182	12	Liver
3.2884	-6.3736	18	Liver
-4.644	-6.0129	8	Liver
-4.2697	-5.8022	8	Liver
-4.3168	-5.6753	8	Liver
-8.8792	4.3459	12	Liver
3.8875	-5.7766	13	Liver
-4.3578	-5.9526	8	Liver
-4.4101	-5.8873	8	Liver
-3.2	-2.3157	20	Liver
3.0482	-5.6539	13	Liver
-4.1262	-5.7136	8	Liver
-4.8331	-5.1812	8	Liver
-5.1524	-5.4655	8	Liver
-3.1896	-1.78	20	Liver
-4.3589	-5.7696	8	Liver
3.5592	-6.2276	18	Liver
3.3262	-6.4877	18	Liver
1.8237	-5.5666	7	Liver
-4.3547	-5.315	8	Liver
-4.5053	-6.2325	9	Liver
3.4656	-6.149	18	Liver
-5.1108	-2.5916	9	Liver
-5.0953	-2.4785	7	Liver
2.5056	-5.3394	7	Liver
3.551	-6.2244	18	Liver
3.848	-6.2277	18	Liver
-3.2293	-2.3652	20	Liver
1.4875	-5.3364	7	Liver
-6.0742	-4.637	9	Liver
-4.195	-5.7807	8	Liver
-3.2461	-2.1251	20	Liver
-5.9426	-3.5165	9	Liver
-4.1779	-5.7196	8	Liver
-4.7458	-6.3833	9	Liver
-4.5755	-5.4978	8	Liver
-4.9229	-4.9709	12	Liver
1.9693	3.5084	13	Liver
-3.2269	-2.6966	20	Liver
-2.8437	-0.41759	12	Liver
1.834	-5.328	7	Liver
-4.073	-5.7349	8	Liver
-2.8578	-0.5196	12	Liver
-2.8348	-0.62157	12	Liver
3.4231	-6.3611	18	Liver
-4.2197	-5.8177	8	Liver
-4.808	-5.9153	8	Liver
-6.9605	-2.4551	11	Liver
-5.0446	-5.5218	8	Liver
-4.1775	-5.7294	8	Liver
-4.3574	-5.3329	8	Liver
-3.339	-2.1554	20	Liver
-2.8412	-0.51097	12	Liver
0.78007	7.6454	11	Liver
-4.7747	-5.3886	8	Liver
-4.4942	-5.959	8	Liver
2.9175	-5.5272	7	Liver
3.7649	-6.3664	18	Liver
3.4343	-6.1314	21	Liver
-3.8835	-5.7994	8	Liver
2.5477	-5.7381	7	Liver
-4.5488	-5.5653	12	Liver
-4.5035	-5.8116	8	Liver
3.6643	-6.5239	13	Liver
-3.345	-2.0109	20	Liver
-4.1692	-5.6621	8	Liver
-4.5999	-5.8097	8	Liver
-4.8284	-5.1674	8	Liver
[truncated: 63,536 more rows]

## Sheet: Figure 2C
file	mc-01|percent_total	mc-02|percent_total	mc-03|percent_total	mc-04|percent_total	mc-05|percent_total	mc-06|percent_total	mc-07|percent_total	mc-08|percent_total	mc-09|percent_total	mc-10|percent_total	mc-11|percent_total	mc-12|percent_total	mc-13|percent_total	mc-14|percent_total	mc-15|percent_total	mc-16|percent_total	mc-17|percent_total	mc-18|percent_total	mc-19|percent_total	mc-20|percent_total	mc-21|percent_total	Tissue
export_Stained Liver (11M003)_Live, CD45+.fcs	0.0445	0	1.25	0.401	0.089	0	11.8	41.6	3.96	0.0445	1.34	10.5	3.34	0.0445	1.78	0.49	0.356	13.1	0.0445	7.57	2.23	Liver
export_Stained Mes LN (11M003)_Live, CD45+.fcs	0.674	0.26	24.1	2.1	0.002	0.044	19.4	1.63	0.108	0.034	3.6	21	2.43	0.014	0.558	0.74	0.208	20.6	1.45	0.178	0.836	Mes LN
export_Stained Mes LN (HAXD)_Live, CD45+.fcs	0.208	0.11	9.51	1.96	0.062	0.016	24.1	0.73	0.6	0.054	5.43	35.1	1.74	0.01	0.386	0.556	0.424	17.6	0.77	0.036	0.57	Mes LN
export_PBMC-1_Live, CD45+.fcs	20.9	5.98	0.406	1.59	13.8	0.318	3.42	0.056	2.43	0.25	2.6	0.364	2.62	7.43	0.63	12	1.11	13.7	2.9	0.016	7.61	PBMC
export_PBMC-2_Live, CD45+.fcs	18.6	4.63	0.198	0.79	9.17	0.336	10.5	0.792	2.8	0.056	5	0.818	2.41	4.68	0.814	12.6	0.75	18	0.974	0.004	5.99	PBMC
export_PBMC-3_Live, CD45+.fcs	11.4	1.81	0.156	0.816	7.2	0.172	7.18	0.082	11	0.172	6.41	1.04	1.91	10.2	0.788	15.2	0.794	14.6	2.34	0.032	6.58	PBMC
export_Splenocyte 1_Live, CD45+.fcs	1.27	3.94	3.15	0.908	0.902	0.06	5.98	0.324	2.58	0.322	6.08	3.66	1.4	1.17	7.27	38.3	1.88	11	3.42	0.146	6.21	Spleen
export_Splenocyte 2_Live, CD45+.fcs	1.54	1.38	3.18	3.84	0.304	0.108	5.45	0.182	0.726	0.436	5.35	1.48	2.45	0.622	5.65	31.7	2.07	9.84	18.5	0.806	4.35	Spleen

[truncated: 16 more sheets: Figure 2D, Figure 2E, Figures 3A and 3B, Figure 3C, Figure 3D, Figures 4A and 4B, Figure 4C, Figure 4D, Figure 4E, Figure 4G, Figure 4H, Figure 4I, Supp Fig 1, Supp Fig 3, Supp Fig 4, Supp Fig 5]
